# Supplementary material for: Validation of the Arabic Maternal postpartum quality of life questionnaire among Lebanese women: A cohort study
Source: PLoS One. 2023 Sep 28;18(9):e0291826. doi: 10.1371/journal.pone.0291826 (PMC10538779; doi:10.1371/journal.pone.0291826)
Supplement: S2 File — (XLSX) [file pone.0291826.s002.xlsx]

## Sheet: Anonymized dataset
V0_Serial_number	Withdrawal	Withdrawal_reason	V0_Gestational_age	V0_Employment	V0_Employment_specify	V0_Employment_full_time	V0_Employment_part_time	V0_Employment_hours_day	V0_Employment_breastfeed	V0_Employment_pump	V0_Children_number	V0_Parity	V0_Children_breastfed_number	V0_Breastfeeding_exclusive_duration	V0_Breastfeeding_mixed_duration	V0_Education	Education_Categ	V0_Income	V0_Income_Categ	V0_Support_home	V0_Support_how_often	V0_Support_mother	V0_Support_husband	V0_Support_mother_in_law	V0_Support_home_helper	V0_Support_Nurse	V0_Delivery	V0_Baby_weight	V0_Baby_gender	V2w_baby_current_milk	V2w_post_partum_baby_current_nutrition_bottle_number_per_day	V2w_post_partum_baby_current_nutrition_comment	V1_MBFES_Q1_sense_of_inner_contentment	V1_MBFES_Q2_breastfeeding_speacial_time	V1_MBFES_Q3_baby_uninterested_REV	V1_MBFES_Q4_baby_loved_nursing	V1_MBFES_Q5_main_source_of_food_burden_REV	V1_MBFES_Q6_close_to_baby	V1_MBFES_Q7_eager_breast_feeder	V1_MBFES_Q8_physically_draining_breastfeeding_REV	V1_MBFES_Q9_important_to_nurse	V1_MBFES_Q10_excellent_baby_growth	V1_MBFES_Q11_make_breastfeeding_smoothy	V1_MBFES_Q12_breastfeeding_maternal_experience	V1_MBFES_Q14_tied_down_all_time_REV	V1_MBFES_Q16_soothing_breastfeeding_crying_baby	V1_MBFES_Q17_breastfeeding_high_of_sorts	V1_MBFES_Q18_food_production_satisfaction	V1_MBFES_Q20_good_mother_feeling
37	1	Too busy	37	1		0	0	0	#NULL!	#NULL!	2	2	0	#NULL!	#NULL!	4	2	3	2	1	3	1	1	0	0	0	1	3490	2	3	8		#NULL!	#NULL!	#NULL!	#NULL!	#NULL!	#NULL!	#NULL!	#NULL!	#NULL!	#NULL!	#NULL!	#NULL!	#NULL!	#NULL!	#NULL!	#NULL!	#NULL!
53	1	Wrong number	38	1		0	0	0	#NULL!	#NULL!	0	1	0	#NULL!	#NULL!	3	1	3	2	1	2	1	1	0	0	0	1	3450	2	#NULL!	#NULL!		#NULL!	#NULL!	#NULL!	#NULL!	#NULL!	#NULL!	#NULL!	#NULL!	#NULL!	#NULL!	#NULL!	#NULL!	#NULL!	#NULL!	#NULL!	#NULL!	#NULL!
58	1	Wrong number	40	1		0	0	0	#NULL!	#NULL!	1	2	1	1	0	4	2	2	1	0	0	#NULL!	#NULL!	#NULL!	#NULL!	#NULL!	1	2910	2	#NULL!	#NULL!		#NULL!	#NULL!	#NULL!	#NULL!	#NULL!	#NULL!	#NULL!	#NULL!	#NULL!	#NULL!	#NULL!	#NULL!	#NULL!	#NULL!	#NULL!	#NULL!	#NULL!
59	1	Unreachable	40	1		0	0	0	#NULL!	#NULL!	0	1	0	#NULL!	#NULL!	4	2	3	2	1	3	1	1	1	1	0	1	3640	2	#NULL!	#NULL!		#NULL!	#NULL!	#NULL!	#NULL!	#NULL!	#NULL!	#NULL!	#NULL!	#NULL!	#NULL!	#NULL!	#NULL!	#NULL!	#NULL!	#NULL!	#NULL!	#NULL!
84	1	Unreachable	39	1		0	0	0	#NULL!	#NULL!	1	2	1	0.5	0	3	1	4	3	1	3	1	0	0	1	0	1	3750	2	2	2		#NULL!	#NULL!	#NULL!	#NULL!	#NULL!	#NULL!	#NULL!	#NULL!	#NULL!	#NULL!	#NULL!	#NULL!	#NULL!	#NULL!	#NULL!	#NULL!	#NULL!
137	1	too busy	40	2	Lead Recruiter	1	0	9	0	1	0	1	0	#NULL!	#NULL!	4	2	4	3	0	0	#NULL!	#NULL!	#NULL!	#NULL!	#NULL!	2	3515	1	3	#NULL!		#NULL!	#NULL!	#NULL!	#NULL!	#NULL!	#NULL!	#NULL!	#NULL!	#NULL!	#NULL!	#NULL!	#NULL!	#NULL!	#NULL!	#NULL!	#NULL!	#NULL!
146	1	lost to follow up	40	1		0	0	0	#NULL!	#NULL!	2	2	2	15	0	4	2	3	2	1	2	1	1	0	0	0	1	3180	2	#NULL!	#NULL!		#NULL!	#NULL!	#NULL!	#NULL!	#NULL!	#NULL!	#NULL!	#NULL!	#NULL!	#NULL!	#NULL!	#NULL!	#NULL!	#NULL!	#NULL!	#NULL!	#NULL!
179	1	baby in NICU,too busy	40	1		0	0	0	#NULL!	#NULL!	1	2	0	#NULL!	#NULL!	4	2	3	2	1	3	1	0	0	1	0	1	3320	1	#NULL!	#NULL!		#NULL!	#NULL!	#NULL!	#NULL!	#NULL!	#NULL!	#NULL!	#NULL!	#NULL!	#NULL!	#NULL!	#NULL!	#NULL!	#NULL!	#NULL!	#NULL!	#NULL!
279	1	REC.INV NIPP study	38	2	pharmacy	1	0	7	0	1	1	2	1	0	19	4	2	2	1	1	2	1	0	0	0	0	2	2940	2	#NULL!	#NULL!		#NULL!	#NULL!	#NULL!	#NULL!	#NULL!	#NULL!	#NULL!	#NULL!	#NULL!	#NULL!	#NULL!	#NULL!	#NULL!	#NULL!	#NULL!	#NULL!	#NULL!
280	1	rec. inverted nipp stud	39	2	HR in BBAC	1	0	8	0	1	0	1	0	#NULL!	#NULL!	4	2	3	2	1	3	1	1	1	0	0	1	3505	1	#NULL!	#NULL!		#NULL!	#NULL!	#NULL!	#NULL!	#NULL!	#NULL!	#NULL!	#NULL!	#NULL!	#NULL!	#NULL!	#NULL!	#NULL!	#NULL!	#NULL!	#NULL!	#NULL!
308	1	she stopped answering	39	2	flight attendant	1	0	8	0	1	1	2	1	0	5	4	2	3	2	1	2	1	0	0	0	0	1	3480	1	#NULL!	#NULL!		#NULL!	#NULL!	#NULL!	#NULL!	#NULL!	#NULL!	#NULL!	#NULL!	#NULL!	#NULL!	#NULL!	#NULL!	#NULL!	#NULL!	#NULL!	#NULL!	#NULL!
329	1	Doesn't want to participate	38	1		0	0	0	#NULL!	#NULL!	2	2	0	0	0	4	2	3	2	1	2	0	1	0	0	0	2	3210	1	#NULL!	#NULL!		#NULL!	#NULL!	#NULL!	#NULL!	#NULL!	#NULL!	#NULL!	#NULL!	#NULL!	#NULL!	#NULL!	#NULL!	#NULL!	#NULL!	#NULL!	#NULL!	#NULL!
343	1	unreachable	40	1		0	0	0	#NULL!	#NULL!	0	1	0	#NULL!	#NULL!	4	2	3	2	1	2	1	1	0	0	0	1	3365	1	#NULL!	#NULL!		#NULL!	#NULL!	#NULL!	#NULL!	#NULL!	#NULL!	#NULL!	#NULL!	#NULL!	#NULL!	#NULL!	#NULL!	#NULL!	#NULL!	#NULL!	#NULL!	#NULL!
349	1	unreachable	40	2		0	1	5	0	1	2	2	2	3	4	4	2	3	2	1	3	0	1	0	1	0	1	3165	1	#NULL!	#NULL!		#NULL!	#NULL!	#NULL!	#NULL!	#NULL!	#NULL!	#NULL!	#NULL!	#NULL!	#NULL!	#NULL!	#NULL!	#NULL!	#NULL!	#NULL!	#NULL!	#NULL!
355	1	Unreachable	40	1		0	0	0	#NULL!	#NULL!	3	2	3	17	0	2	1	3	2	1	2	1	0	1	1	0	1	3830	1	#NULL!	#NULL!		#NULL!	#NULL!	#NULL!	#NULL!	#NULL!	#NULL!	#NULL!	#NULL!	#NULL!	#NULL!	#NULL!	#NULL!	#NULL!	#NULL!	#NULL!	#NULL!	#NULL!
368	1	unreachable	37	2	UNHCR	1	0	7	0	1	1	2	1	0	1.5	4	2	4	3	1	3	1	0	0	1	1	1	2655	1	1	#NULL!		#NULL!	#NULL!	#NULL!	#NULL!	#NULL!	#NULL!	#NULL!	#NULL!	#NULL!	#NULL!	#NULL!	#NULL!	#NULL!	#NULL!	#NULL!	#NULL!	#NULL!
371	1	unreachable	39	1		0	0	0	#NULL!	#NULL!	0	1	0	#NULL!	#NULL!	4	2	3	2	1	2	1	1	0	0	0	2	3185	1	2	3	3 bottles/day	#NULL!	#NULL!	#NULL!	#NULL!	#NULL!	#NULL!	#NULL!	#NULL!	#NULL!	#NULL!	#NULL!	#NULL!	#NULL!	#NULL!	#NULL!	#NULL!	#NULL!
375	1	unreachable	39	1		0	0	0	#NULL!	#NULL!	3	2	3	14	0	4	2	#NULL!	#NULL!	1	2	1	0	0	0	0	1	3400	2	#NULL!	#NULL!		#NULL!	#NULL!	#NULL!	#NULL!	#NULL!	#NULL!	#NULL!	#NULL!	#NULL!	#NULL!	#NULL!	#NULL!	#NULL!	#NULL!	#NULL!	#NULL!	#NULL!
380	1	unreachable	35	2	OR Nurse	1	0	8	0	0	0	1	0	#NULL!	#NULL!	4	2	3	2	1	2	1	1	1	0	0	2	2100	2	#NULL!	#NULL!		#NULL!	#NULL!	#NULL!	#NULL!	#NULL!	#NULL!	#NULL!	#NULL!	#NULL!	#NULL!	#NULL!	#NULL!	#NULL!	#NULL!	#NULL!	#NULL!	#NULL!
384	1	unreachable	38	2	Store owner	0	1	5	1	1	2	2	2	3	0	4	2	4	3	1	3	0	0	0	0	1	2	3940	2	#NULL!	#NULL!		#NULL!	#NULL!	#NULL!	#NULL!	#NULL!	#NULL!	#NULL!	#NULL!	#NULL!	#NULL!	#NULL!	#NULL!	#NULL!	#NULL!	#NULL!	#NULL!	#NULL!
388	1	not answering	38	2	branch manager SGBL	1	0	9	0	1	0	1	0	#NULL!	#NULL!	4	2	4	3	1	3	1	0	0	0	0	1	3180	1	1	#NULL!		4	4	4	4	2	4	4	2	4	4	4	2	2	2	4	4	4
396	1	unreachable wrong number	38	1		0	0	0	#NULL!	#NULL!	0	1	0	#NULL!	#NULL!	2	1	1	1	1	2	0	0	0	0	0	2	3200	2	#NULL!	#NULL!		#NULL!	#NULL!	#NULL!	#NULL!	#NULL!	#NULL!	#NULL!	#NULL!	#NULL!	#NULL!	#NULL!	#NULL!	#NULL!	#NULL!	#NULL!	#NULL!	#NULL!
422	1	no answer	36	2	RA CME office	1	0	8	0	1	0	1	0	#NULL!	#NULL!	4	2	3	2	1	3	0	1	0	0	0	1	2960	2	#NULL!	#NULL!		#NULL!	#NULL!	#NULL!	#NULL!	#NULL!	#NULL!	#NULL!	#NULL!	#NULL!	#NULL!	#NULL!	#NULL!	#NULL!	#NULL!	#NULL!	#NULL!	#NULL!
430	1	doesnt have time	40	2	project architect	1	0	9.5	0	0	0	1	0	#NULL!	#NULL!	4	2	3	2	1	3	1	1	1	0	0	2	3070	2	#NULL!	#NULL!		#NULL!	#NULL!	#NULL!	#NULL!	#NULL!	#NULL!	#NULL!	#NULL!	#NULL!	#NULL!	#NULL!	#NULL!	#NULL!	#NULL!	#NULL!	#NULL!	#NULL!
434	1	unreachable	37	1		0	0	0	#NULL!	#NULL!	0	1	0	#NULL!	#NULL!	3	1	3	2	1	3	1	0	0	0	0	1	2835	1	#NULL!	#NULL!		#NULL!	#NULL!	#NULL!	#NULL!	#NULL!	#NULL!	#NULL!	#NULL!	#NULL!	#NULL!	#NULL!	#NULL!	#NULL!	#NULL!	#NULL!	#NULL!	#NULL!
436	1	she doesn't have time	40	2	finance	1	0	9	0	0	0	1	0	#NULL!	#NULL!	4	2	3	2	1	3	1	0	0	0	0	1	3600	2	#NULL!	#NULL!		#NULL!	#NULL!	#NULL!	#NULL!	#NULL!	#NULL!	#NULL!	#NULL!	#NULL!	#NULL!	#NULL!	#NULL!	#NULL!	#NULL!	#NULL!	#NULL!	#NULL!
451	1	unreachable	38	2	graphic designer	0	1	6	1	0	3	2	2	9	0	4	2	3	2	1	2	1	1	0	0	0	2	3300	2	#NULL!	#NULL!		#NULL!	#NULL!	#NULL!	#NULL!	#NULL!	#NULL!	#NULL!	#NULL!	#NULL!	#NULL!	#NULL!	#NULL!	#NULL!	#NULL!	#NULL!	#NULL!	#NULL!
458	1	no answer	37	1		0	0	0	#NULL!	#NULL!	1	2	1	0	1	4	2	3	2	1	3	1	1	0	1	0	2	3200	2	#NULL!	#NULL!		#NULL!	#NULL!	#NULL!	#NULL!	#NULL!	#NULL!	#NULL!	#NULL!	#NULL!	#NULL!	#NULL!	#NULL!	#NULL!	#NULL!	#NULL!	#NULL!	#NULL!
463	1	no answer	38	1		0	0	0	#NULL!	#NULL!	1	2	1	0	5	4	2	#NULL!	#NULL!	1	3	1	0	0	0	0	2	3220	1	#NULL!	#NULL!		#NULL!	#NULL!	#NULL!	#NULL!	#NULL!	#NULL!	#NULL!	#NULL!	#NULL!	#NULL!	#NULL!	#NULL!	#NULL!	#NULL!	#NULL!	#NULL!	#NULL!
464	1	no answer	40	2	gastroenterologist	1	0	8	1	1	0	1	0	#NULL!	#NULL!	4	2	3	2	1	3	1	0	0	0	0	1	3280	2	2	1	2-3 times per week	5	5	2	4	2	5	4	2	5	5	4	5	2	3	5	5	4
470	1	no answer	37	2	interior design	1	0	8	0	0	1	2	1	6	12	4	2	3	2	1	3	1	0	0	0	0	2	2485	1	#NULL!	#NULL!		#NULL!	#NULL!	#NULL!	#NULL!	#NULL!	#NULL!	#NULL!	#NULL!	#NULL!	#NULL!	#NULL!	#NULL!	#NULL!	#NULL!	#NULL!	#NULL!	#NULL!
262	1	rec.INV NIPP study	39	2	owns a clothing shop	1	0	9	1	1	0	1	0	#NULL!	#NULL!	4	2	3	2	1	3	1	1	1	1	0	2	3325	1	1	#NULL!		5	5	5	5	5	5	4	5	4	5	4	5	4	4	4	5	5
257	1	rec.INV NIPP study	40	2	insurance company	1	0	9	0	1	0	1	0	#NULL!	#NULL!	4	2	3	2	0	0	#NULL!	#NULL!	#NULL!	#NULL!	#NULL!	1	3305	2	1	#NULL!		4	4	5	5	2	4	4	2	4	3	4	4	2	4	3	4	4
403	0		40	1		0	0	0	#NULL!	#NULL!	0	1	0	#NULL!	#NULL!	2	1	1	1	1	3	1	0	0	0	0	2	3400	1	1	#NULL!		5	5	5	4	4	5	4	2	4	4	4	4	1	5	4	5	5
336	1	unreachable	38	1		0	0	0	#NULL!	#NULL!	0	1	0	#NULL!	#NULL!	4	2	3	2	1	3	1	1	1	0	0	1	3120	2	1	#NULL!		5	4	5	5	5	5	5	5	5	5	4	4	2	4	5	5	5
35	1	Unreachable	40	2	Administration	1	0	8	0	1	1	2	1	25	0	4	2	3	2	1	3	1	1	0	1	0	1	3050	2	1	#NULL!		#NULL!	#NULL!	#NULL!	#NULL!	#NULL!	#NULL!	#NULL!	#NULL!	#NULL!	#NULL!	#NULL!	#NULL!	#NULL!	#NULL!	#NULL!	#NULL!	#NULL!
363	1	unreachable	40	2	Instructor at IUL	0	1	2	1	1	0	1	0	#NULL!	#NULL!	4	2	3	2	1	2	1	1	0	0	0	2	2940	2	1	#NULL!		#NULL!	#NULL!	#NULL!	#NULL!	#NULL!	#NULL!	#NULL!	#NULL!	#NULL!	#NULL!	#NULL!	#NULL!	#NULL!	#NULL!	#NULL!	#NULL!	#NULL!
160	0		38	1		0	0	0	#NULL!	#NULL!	1	2	1	3	5	4	2	3	2	1	3	1	1	0	0	0	1	3255	2	1	#NULL!		5	4	4	4	4	4	4	1	2	4	4	4	2	4	4	4	4
477	0		39	2	RA in AUB	1	0	6	1	1	0	1	0	#NULL!	0	4	2	3	2	0	0	#NULL!	#NULL!	#NULL!	#NULL!	#NULL!	1	3300	2	1	#NULL!		4	5	5	5	2	5	5	2	4	5	5	4	2	4	4	5	4
393	0		38	2	NSSF	1	0	8	0	1	0	1	0	#NULL!	#NULL!	4	2	3	2	1	3	1	1	0	0	0	2	3500	2	1	#NULL!		5	5	5	5	5	5	3	2	5	4	5	5	2	4	5	5	5
73	0		37	2	Inspector	1	0	7.5	0	1	1	2	1	0	3	4	2	4	3	1	3	0	1	0	0	0	2	3120	1	1	#NULL!		4	5	4	4	4	5	5	2	5	5	5	5	2	4	4	4	4
427	0		39	1		0	0	0	#NULL!	#NULL!	1	2	1	0	5	4	2	3	2	1	2	1	0	1	1	0	1	3060	1	1	#NULL!		5	5	4	5	3	5	5	1	5	5	4	5	2	5	2	5	5
391	0		38	1		0	0	0	#NULL!	#NULL!	1	2	1	6	12	4	2	#NULL!	#NULL!	1	3	1	0	0	0	0	1	3325	1	1	#NULL!		4	4	5	5	2	5	5	4	5	5	5	5	2	4	4	5	5
385	0		37	1		0	0	0	#NULL!	#NULL!	1	2	1	8	0	4	2	3	2	1	3	1	0	0	0	0	2	2600	1	1	#NULL!		4	3	5	5	5	5	5	4	5	5	5	5	5	4	3	4	4
399	0		37	2	Registrar coordinator	1	0	9	1	1	1	2	0	#NULL!	#NULL!	4	2	3	2	1	2	1	0	0	0	0	2	2850	2	1	#NULL!		5	4	5	5	5	5	5	3	5	5	5	5	4	5	4	5	4
104	0		38	1		0	0	0	#NULL!	#NULL!	4	2	4	7	24	2	1	2	1	1	2	0	0	0	1	0	1	3250	2	1	#NULL!		5	5	5	5	1	5	5	1	5	5	2	4	1	2	3	5	4
383	0		39	1		0	0	0	#NULL!	#NULL!	2	2	2	6	6	4	2	3	2	1	3	0	0	0	0	0	1	3800	2	1	#NULL!		4	5	5	5	3	4	4	3	4	5	4	4	3	4	4	4	3
478	0		37	1		0	0	0	#NULL!	#NULL!	2	2	0	24	0	4	2	3	2	1	2	1	0	0	0	0	2	2775	2	1	#NULL!		5	4	5	5	4	5	5	4	4	4	4	5	2	4	5	5	5
440	0		39	2	dermatologist	1	0	8	1	1	1	2	1	4	0	4	2	2	1	0	0	#NULL!	#NULL!	#NULL!	#NULL!	#NULL!	2	3260	1	1	#NULL!		5	5	5	5	3	5	5	3	5	5	3	5	1	5	5	5	5
372	0		40	1		0	0	0	#NULL!	#NULL!	3	2	3	6	12	4	2	3	2	1	3	1	0	0	1	0	1	4373	1	1	#NULL!		4	4	4	5	4	4	5	4	4	4	4	4	2	4	2	4	4
12	0		36	2	Insurance	1	0	8	0	1	2	2	2	12	0	4	2	4	3	1	3	0	0	0	1	0	1	2680	1	1	#NULL!		4	4	1	1	4	4	5	2	4	5	5	4	2	4	3	4	4
286	0		38	2	masters in biomedical engineering	0	1	3	0	0	0	1	0	#NULL!	#NULL!	4	2	3	2	1	2	1	0	0	0	0	1	2660	1	1	#NULL!		5	5	5	5	2	4	5	1	5	4	4	5	4	5	2	5	4
322	0		39	2	nurse	1	0	8	0	1	0	1	0	#NULL!	#NULL!	4	2	3	2	1	3	1	1	1	0	0	2	3015	2	1	#NULL!		5	5	5	5	1	5	5	2	5	4	5	5	2	5	4	5	4
413	0		39	2	executive assistant	1	0	9	0	1	1	2	1	12	0	4	2	4	3	1	3	1	0	0	0	0	1	3300	1	1	#NULL!		5	4	5	5	4	5	5	2	5	5	5	5	1	4	5	5	5
65	0		39	1		0	0	0	#NULL!	#NULL!	1	2	1	8	0	4	2	3	2	1	3	1	1	1	1	0	1	2580	1	1	#NULL!		5	5	4	3	4	5	4	1	5	5	4	5	2	5	2	5	5
472	0		38	1		0	0	0	#NULL!	#NULL!	1	2	1	0	12	4	2	3	2	1	3	0	0	1	0	0	1	3600	1	1	#NULL!		5	5	5	5	5	5	5	4	5	5	4	4	2	5	4	5	5
224	0		37	1		0	0	0	#NULL!	#NULL!	1	2	1	3	1	3	1	3	2	1	3	0	0	0	1	0	2	3155	2	1	#NULL!		5	5	3	4	4	5	4	1	5	3	4	4	2	4	4	4	4
438	0		41	2	infection control professional	1	0	8	1	1	0	1	0	#NULL!	#NULL!	4	2	3	2	1	3	1	1	1	0	0	1	3700	1	1	#NULL!		3	4	5	4	3	5	5	2	5	3	3	4	2	5	2	3	5
266	0		39	1		0	0	0	#NULL!	#NULL!	2	2	2	23	0	4	2	2	1	1	2	1	1	0	0	0	2	4110	2	1	#NULL!		5	5	5	5	5	5	5	2	5	5	5	5	2	5	5	5	3
299	0		40	2	brand manager	1	0	9	0	1	0	1	0	#NULL!	#NULL!	4	2	3	2	1	2	1	1	1	1	0	1	3110	1	1	#NULL!		5	4	3	4	2	2	4	1	5	5	5	4	1	3	4	5	5
382	0		36	1	Freelancer video editor	0	0	0	#NULL!	#NULL!	1	2	1	1	14	4	2	3	2	1	3	0	0	0	1	0	1	3145	2	1	#NULL!		5	5	5	5	5	5	5	3	5	5	5	5	2	5	4	5	5
347	0		39	1		0	0	0	#NULL!	#NULL!	0	1	0	#NULL!	#NULL!	1	1	2	1	1	3	1	1	0	0	0	2	2980	1	1	#NULL!		5	5	5	5	2	5	5	2	5	5	4	5	1	4	4	5	5
460	0		37	1		0	0	0	#NULL!	#NULL!	0	1	0	#NULL!	#NULL!	4	2	3	2	1	3	1	0	0	0	0	2	2900	2	1	#NULL!		4	5	5	5	5	5	5	3	4	4	4	5	4	5	3	5	5
117	0		38	1		0	0	0	#NULL!	#NULL!	1	2	1	0	10	4	2	3	2	1	3	1	1	0	0	0	1	2645	1	1	#NULL!		5	5	5	5	2	5	5	2	4	5	4	4	2	4	4	5	4
178	0		40	2	graphic designer	1	0	8	0	1	0	1	0	#NULL!	#NULL!	4	2	3	2	1	3	1	0	1	1	0	1	3285	2	1	#NULL!		3	5	5	5	2	5	5	1	5	3	4	4	2	4	4	5	4
228	0		38	1		0	0	0	#NULL!	#NULL!	1	2	1	16	4	4	2	3	2	1	2	1	0	1	0	0	2	2975	1	1	#NULL!		5	5	5	5	4	5	5	2	5	4	4	5	2	5	5	4	4
112	0		38	2	marketing manager (Nestle)	1	0	9	1	1	1	2	1	1	0	4	2	4	3	1	2	1	1	0	1	0	1	3060	2	1	#NULL!		2	4	5	4	1	5	5	1	5	3	3	4	2	5	1	5	3
204	0		38	2	studying masters	0	1	1.5	0	1	2	2	2	14	0	4	2	3	2	1	3	0	1	0	1	0	1	3160	1	1	#NULL!		5	5	4	5	5	5	5	2	5	5	3	5	2	4	4	5	4
205	0		38	2	teaching	1	0	7	0	1	0	1	0	#NULL!	#NULL!	4	2	3	2	1	3	1	1	0	0	0	1	3095	1	1	#NULL!		4	5	5	5	2	4	4	2	5	4	2	4	2	4	2	5	4
339	0		38	2	Freelance-Crafts	0	1	3	1	1	0	1	0	#NULL!	#NULL!	4	2	3	2	1	3	1	0	0	0	0	1	2625	1	1	#NULL!		5	5	5	5	4	5	5	4	5	4	5	5	4	5	4	5	5
404	0		38	2	pediatrics attendant	0	1	6	1	0	3	2	3	4	2	4	2	4	3	1	3	0	0	0	1	1	2	3330	1	1	#NULL!		4	3	5	5	4	4	5	4	5	5	4	5	3	4	4	4	4
149	0		40	2	manager	1	0	8	0	1	0	1	0	#NULL!	#NULL!	4	2	2	1	1	3	1	0	0	0	0	2	3435	1	1	#NULL!		5	5	4	5	5	4	5	1	4	4	5	5	1	5	4	5	4
410	0		36	2	instructor public health	1	0	8	1	1	1	2	1	0	2	4	2	4	3	1	3	1	1	0	1	0	2	3300	1	1	#NULL!		4	4	2	3	2	5	5	1	5	5	5	5	1	5	4	5	5
320	0		39	1		0	0	0	#NULL!	#NULL!	0	1	0	#NULL!	#NULL!	4	2	3	2	1	3	1	0	1	0	0	2	3325	1	1	#NULL!		5	4	5	5	4	5	5	1	5	5	4	5	2	5	4	5	5
345	0		39	2	Research assistant at AUB	1	0	8	0	0	1	2	0	#NULL!	#NULL!	4	2	3	2	1	2	1	1	1	0	0	1	3480	2	1	#NULL!		5	4	4	5	5	5	5	4	5	5	3	4	4	4	3	4	4
476	0		38	2	consumer production	1	0	8	0	0	1	2	1	0	18	4	2	3	2	1	3	1	0	0	0	0	2	3100	1	1	#NULL!		5	4	4	4	5	5	5	3	5	4	4	4	3	5	4	5	4
379	0		37	1		0	0	0	#NULL!	#NULL!	2	2	2	12	0	4	2	#NULL!	#NULL!	1	3	1	0	0	0	0	2	3090	1	1	#NULL!		5	5	4	5	4	5	5	1	5	5	5	5	1	5	5	5	5
7	0		38	1		0	0	0	#NULL!	#NULL!	0	1	0	#NULL!	#NULL!	4	2	2	1	1	2	1	1	1	0	0	1	2380	1	1	#NULL!		5	4	5	5	2	4	4	4	4	4	4	4	2	5	4	4	5
34	0		39	2	Programmer	1	0	8	0	1	2	2	2	1.2	0	4	2	3	2	1	3	1	1	0	0	0	1	3850	1	1	#NULL!		5	5	5	5	5	5	5	5	5	5	5	5	2	5	5	5	5
239	0		39	2	health nutrition coordinator AUBMC	1	0	6	0	1	0	1	0	#NULL!	#NULL!	4	2	4	3	0	0	#NULL!	#NULL!	#NULL!	#NULL!	#NULL!	1	3510	2	1	#NULL!		4	4	4	5	2	4	4	2	4	2	4	3	2	5	3	4	4
443	0		38	1		0	0	0	#NULL!	#NULL!	1	2	1	17	0	4	2	3	2	0	0	#NULL!	#NULL!	#NULL!	#NULL!	#NULL!	1	3200	1	1	#NULL!		5	4	3	3	4	4	4	4	4	4	4	4	4	4	4	4	4
307	0		39	1		0	0	0	#NULL!	#NULL!	3	2	3	5	12	4	2	2	1	1	3	1	0	0	1	0	1	3275	1	2	2	2bottles/day	4	4	4	4	1	5	5	2	5	4	5	5	2	5	4	4	4
4	0		36	2	Embassy	1	0	8	0	1	0	1	0	#NULL!	#NULL!	4	2	4	3	1	2	1	1	0	1	0	1	2960	1	1	#NULL!		4	4	5	5	1	4	5	1	4	5	4	4	1	5	2	4	5
127	0		39	1		0	0	0	#NULL!	#NULL!	1	2	1	10	0	4	2	2	1	1	3	0	1	1	0	0	2	2975	1	1	#NULL!		5	5	5	5	4	5	3	1	5	5	4	5	1	5	5	5	4
115	0		39	1		0	0	0	#NULL!	#NULL!	0	1	0	#NULL!	#NULL!	4	2	3	2	1	3	1	0	0	1	0	1	3170	2	1	#NULL!		5	4	5	5	2	5	5	1	5	4	4	3	1	4	3	5	5
68	0		39	2	Freelnace consultant	1	0	7	1	1	1	2	1	26	0	4	2	4	3	1	3	1	1	1	0	0	2	3320	1	1	#NULL!		4	4	5	4	2	4	4	2	5	5	4	5	4	5	4	5	5
56	0		39	2	Research Analyst	1	0	9	0	1	0	1	0	#NULL!	#NULL!	4	2	3	2	1	3	1	1	0	0	0	1	2985	1	1	#NULL!		4	4	4	4	4	5	5	2	5	5	3	5	2	5	3	5	5
461	0		39	2	nurse	1	0	8	0	1	0	1	0	#NULL!	#NULL!	4	2	3	2	1	2	1	0	0	0	0	2	3635	2	1	#NULL!		2	5	4	5	2	5	5	1	5	4	4	4	1	5	3	5	5
394	0		39	2	School nurse	1	0	8	0	1	1	2	1	0	7	4	2	4	3	1	2	0	0	0	0	0	2	3530	1	1	#NULL!		4	4	5	4	2	5	4	3	5	5	5	5	4	5	4	5	5
25	0		39	2	IT	1	0	9	1	1	0	1	0	#NULL!	#NULL!	4	2	3	2	1	2	1	1	1	0	0	1	3825	1	2	2		4	4	4	4	4	4	5	2	4	4	4	4	2	5	4	4	4
409	0		38	2	graphic design freelancer	0	1	9	0	0	2	2	2	7	0	4	2	3	2	1	3	1	1	1	0	1	1	3700	1	1	#NULL!		5	5	5	5	5	5	5	2	5	5	5	5	2	5	5	5	5
446	0		40	2	RN	1	0	8	1	1	3	2	3	13	0	4	2	3	2	1	2	1	1	0	0	0	1	3390	2	1	#NULL!		5	5	5	5	2	5	5	2	5	4	5	5	2	5	4	4	5
6	0		35	2	NSSF	1	0	7	1	0	2	2	2	6	15	4	2	3	2	1	3	1	1	0	0	0	2	2550	1	1	#NULL!		5	4	4	5	4	5	4	4	5	4	4	4	4	4	4	4	2
421	0		38	1		0	0	0	#NULL!	#NULL!	0	1	0	#NULL!	#NULL!	4	2	4	3	1	2	1	1	0	0	0	1	2600	1	1	#NULL!		5	5	5	5	5	5	4	2	5	4	4	5	2	4	5	5	5
267	0		39	1		0	0	0	#NULL!	#NULL!	3	2	3	19	0	4	2	3	2	1	2	1	1	1	0	0	1	3680	2	1	#NULL!		4	4	5	2	5	5	4	2	5	4	4	4	2	5	3	5	5
55	0		38	2	Billing	1	0	8	1	1	1	2	1	4	0	4	2	3	2	1	3	1	1	0	0	0	1	3830	1	1	#NULL!		5	4	5	5	4	5	5	4	5	5	4	5	2	5	5	5	5
80	0		38	1		0	0	0	#NULL!	#NULL!	1	2	1	24	0	4	2	3	2	1	3	0	1	1	1	0	1	3285	2	1	#NULL!		4	4	4	4	4	4	4	4	4	4	4	4	2	4	4	4	4
401	0		38	2	control	1	0	8	0	1	0	1	0	#NULL!	#NULL!	4	2	3	2	1	3	1	0	0	1	0	1	2500	1	1	#NULL!		4	4	4	3	4	4	4	1	5	5	3	4	1	4	2	5	2
78	0		38	2	Engineer	0	1	7	1	1	1	2	1	18	0	4	2	4	3	1	2	1	0	1	0	0	1	3065	1	1	#NULL!		5	4	5	5	4	5	4	4	5	5	4	4	4	5	4	5	4
181	0		40	2	university employee	1	0	7	0	1	1	2	1	7	3	4	2	3	2	1	3	1	0	0	1	0	1	3250	1	1	#NULL!		5	5	5	5	4	4	5	1	5	4	4	5	2	4	4	4	5
10	0		38	2	Interior artitecht	0	1	7	0	0	1	2	1	8	0	4	2	3	2	1	3	1	1	0	1	0	1	2915	1	1	#NULL!		4	4	3	3	2	4	4	2	4	4	3	4	2	4	4	4	4
452	0		38	2	Manager	1	0	9	0	1	1	2	1	13	0	4	2	4	3	1	2	1	1	0	0	0	1	2800	2	1	#NULL!		5	5	4	5	3	4	5	2	5	4	3	4	2	5	4	4	4
419	0		37	2	Math teacher	1	0	6	1	1	1	2	1	2	3	4	2	3	2	1	2	1	0	0	1	0	2	2600	1	2	1	1 bottle/day	5	4	5	5	5	5	5	1	5	5	5	5	1	4	1	5	5
31	0		39	2	Banker	1	0	9	0	1	0	1	0	#NULL!	#NULL!	4	2	4	3	1	3	1	1	1	0	0	1	2560	1	1	#NULL!		5	5	5	5	5	5	5	5	5	5	5	5	3	5	5	5	5
346	0		39	2	Physiotherapist	0	1	4	1	1	1	2	1	17	0	4	2	3	2	1	2	1	0	0	0	0	1	2485	1	1	#NULL!		5	4	5	5	5	5	5	5	5	5	3	5	2	5	4	5	5
350	0		39	1		0	0	0	#NULL!	#NULL!	1	2	1	13	14	4	2	3	2	1	3	1	1	1	0	0	2	3530	2	1	#NULL!		5	5	1	5	2	5	5	2	5	5	4	5	2	4	4	5	5
97	0		40	1		0	0	0	#NULL!	#NULL!	0	1	0	#NULL!	#NULL!	4	2	3	2	1	2	1	1	1	0	0	1	3945	2	1	#NULL!		5	5	5	5	4	5	5	2	5	5	4	5	2	5	4	5	4
392	0		40	2	HR	1	0	8	1	1	0	1	0	#NULL!	#NULL!	4	2	3	2	1	3	0	0	0	1	0	1	3500	2	1	#NULL!		5	5	5	5	5	5	5	2	5	4	4	5	2	5	4	5	5
364	0		38	2	pharmacist	1	0	7	0	1	1	2	1	9	15	4	2	3	2	1	2	1	1	0	0	0	1	3670	1	1	#NULL!		5	5	5	5	1	5	5	2	4	4	5	5	1	5	3	5	5
348	0		39	2	LAU Administration	1	0	8	0	1	1	2	1	2	6	4	2	3	2	1	3	1	1	0	1	0	1	3260	2	1	#NULL!		4	4	4	4	3	4	4	2	4	5	3	4	2	4	2	5	4
365	0		38	2	nurse	1	0	8	0	1	1	2	1	24	0	4	2	3	2	1	2	0	1	0	0	0	1	3990	2	1	#NULL!		5	4	5	5	5	5	5	2	5	5	4	5	1	5	5	5	5
236	0		37	1		0	0	0	#NULL!	#NULL!	1	2	1	2	2	4	2	3	2	1	3	1	0	0	0	0	1	3115	1	1	#NULL!		4	4	4	4	4	4	4	2	5	4	4	4	4	4	4	4	4
313	0		36	1		0	0	0	#NULL!	#NULL!	2	2	2	24	2	4	2	2	1	1	3	1	0	0	1	0	1	2880	2	1	#NULL!		5	5	5	5	4	5	5	2	5	5	5	5	2	5	4	5	1
135	0		39	2	Bank employee	1	0	8	0	1	2	2	2	0	3	4	2	4	3	1	3	1	0	0	1	0	2	3500	2	1	#NULL!		5	5	4	5	4	4	3	1	4	3	3	4	2	4	3	4	4
418	0		38	1	.	0	0	0	#NULL!	#NULL!	2	2	2	0.25	0	4	2	3	2	1	3	1	0	0	1	0	1	3625	2	1	#NULL!		5	5	5	5	2	4	5	5	5	4	3	5	1	5	3	5	5
415	0		38	1		0	0	0	#NULL!	#NULL!	0	1	0	#NULL!	#NULL!	4	2	4	3	1	3	1	0	0	0	0	2	2950	2	1	#NULL!		5	5	5	5	5	5	5	5	5	5	5	5	5	5	5	5	5
428	0		38	2	RA	1	0	8	1	0	5	2	5	22	0	4	2	#NULL!	#NULL!	1	3	0	0	0	1	0	2	3320	1	1	#NULL!		5	4	5	5	5	5	5	4	5	4	5	5	2	5	5	5	5
21	0		38	1		0	0	0	#NULL!	#NULL!	1	2	1	0	15	4	2	3	2	1	2	1	1	0	0	0	2	3190	1	1	#NULL!		5	5	5	5	2	5	5	1	5	5	5	5	1	5	3	5	5
327	0		39	2	NGO	1	0	8	0	1	0	1	0	#NULL!	#NULL!	4	2	3	2	1	3	1	1	0	0	0	1	2985	1	1	#NULL!		5	5	5	4	4	4	5	2	4	4	4	5	2	5	3	5	4
197	0		37	1		0	0	0	#NULL!	#NULL!	1	2	1	18	0	3	1	3	2	1	2	1	1	1	1	0	1	3690	1	1	#NULL!		5	5	5	5	5	5	5	1	4	5	5	5	1	5	1	4	1
359	0		40	1		0	0	0	#NULL!	#NULL!	0	1	0	#NULL!	#NULL!	4	2	4	3	1	3	1	1	1	1	0	2	3470	2	1	#NULL!		5	4	5	5	4	5	5	2	5	5	4	5	1	5	4	5	5
270	0		37	2	accountant	1	0	9	0	1	0	1	0	#NULL!	#NULL!	4	2	3	2	1	2	1	0	0	0	0	1	2715	2	1	#NULL!		5	5	4	5	4	5	5	2	5	5	5	5	4	4	4	5	4
431	0		37	2	consultant	1	0	12	0	0	1	2	1	6	6	4	2	4	3	1	2	0	1	0	0	0	1	2800	1	1	#NULL!		4	3	5	5	2	5	5	2	5	5	5	3	1	5	2	5	5
164	0		39	1		0	0	0	#NULL!	#NULL!	0	1	0	#NULL!	#NULL!	2	1	2	1	1	3	1	1	1	0	0	2	3230	1	2	1	1bottle/day	5	5	5	5	2	5	5	1	5	4	5	5	1	5	4	5	5
315	0		39	1		0	0	0	#NULL!	#NULL!	5	2	5	19	0	2	1	2	1	1	1	0	1	0	0	0	2	3585	1	1	#NULL!		5	5	5	5	5	5	5	4	5	5	5	5	1	5	4	5	5
424	0		40	2	Bankmed	1	0	8	0	1	0	1	0	#NULL!	#NULL!	4	2	4	3	1	3	1	0	0	0	0	1	3460	2	1	#NULL!		4	4	5	4	1	5	5	1	4	5	4	4	1	4	4	4	4
203	0		38	1		0	0	0	#NULL!	#NULL!	2	2	2	15	12	3	1	2	1	1	3	1	0	0	0	0	2	3275	2	1	#NULL!		5	5	5	5	5	5	4	5	5	4	5	4	1	5	5	5	4
298	0		39	2	hematoonco attending	1	0	6	1	1	0	1	0	#NULL!	#NULL!	4	2	4	3	1	2	1	1	0	1	0	1	3285	2	1	#NULL!		4	5	5	5	1	5	5	1	5	5	5	4	1	5	1	5	5
445	0		38	2	HR manager	1	0	9	1	1	0	1	0	#NULL!	#NULL!	4	2	4	3	1	3	1	0	0	1	0	1	3565	2	1	#NULL!		4	5	5	5	2	5	5	1	5	5	5	4	2	5	4	5	5
67	0		37	2	Administration	0	1	6	1	1	0	1	0	#NULL!	#NULL!	3	1	2	1	1	3	1	1	1	0	0	2	3235	2	1	#NULL!		4	4	4	4	4	5	3	2	5	4	3	4	1	5	4	4	5
156	0		36	1	infectious pediatric fellow	0	0	0	#NULL!	#NULL!	1	2	1	4	20	4	2	3	2	1	2	1	0	0	0	0	1	3295	2	1	#NULL!		5	4	5	5	5	5	5	4	5	5	5	5	5	5	4	5	5
252	0		40	2	pediatrician	1	0	8	1	1	0	1	0	#NULL!	#NULL!	4	2	2	1	1	3	1	1	0	0	0	1	3610	2	1	#NULL!		5	5	4	2	5	5	4	4	4	4	4	5	4	5	4	5	5
417	0		40	1		0	0	0	#NULL!	#NULL!	1	2	1	11	0	4	2	#NULL!	#NULL!	1	3	1	1	0	1	0	1	4250	1	1	#NULL!		4	5	5	5	3	5	5	3	5	5	5	5	1	5	3	5	5
145	0		36	1		0	0	0	#NULL!	#NULL!	1	2	1	6	0	4	2	4	3	1	2	1	0	0	0	0	1	3190	1	1	#NULL!		4	4	5	5	4	4	5	4	4	5	4	4	1	5	4	5	4
426	0		35	1		0	0	0	#NULL!	#NULL!	3	2	2	19	0	4	2	4	3	1	1	1	0	0	0	0	2	3200	1	1	#NULL!		5	5	4	4	2	5	5	1	5	4	4	5	3	5	3	5	5
64	0		38	1		0	0	0	#NULL!	#NULL!	1	2	1	16	0	3	1	2	1	1	3	1	1	1	0	0	2	3785	2	1	#NULL!		5	5	4	5	3	4	4	4	5	5	4	4	2	4	4	4	5
8	0		38	2	Secratory	1	0	8	0	0	2	2	2	9	1	4	2	3	2	1	3	1	1	0	1	0	1	3960	2	1	#NULL!		5	5	5	5	5	5	4	1	5	5	5	5	5	5	5	5	5
400	0		40	2	Economic Researcher UN	1	0	8	1	1	0	1	0	#NULL!	#NULL!	4	2	4	3	0	0	#NULL!	#NULL!	#NULL!	#NULL!	#NULL!	1	3800	2	1	#NULL!		5	5	5	5	5	5	5	2	5	5	5	5	2	5	5	5	5
96	0		39	2	Lawyer	1	0	9	0	1	0	1	0	#NULL!	#NULL!	4	2	4	3	1	3	1	1	0	1	1	1	3030	1	1	#NULL!		4	4	5	3	2	4	4	1	5	3	4	3	1	5	1	5	4
406	0		39	2	center manager(operation)	1	0	9	1	1	0	1	0	#NULL!	#NULL!	4	2	4	3	1	3	1	1	0	1	0	1	3950	2	1	#NULL!		5	5	4	4	5	5	5	1	4	5	5	5	2	5	2	5	5
28	0		37	2	NGO	1	0	8	0	1	0	1	0	#NULL!	#NULL!	4	2	3	2	1	3	1	1	1	1	0	1	3360	2	1	#NULL!		5	5	5	5	4	5	5	3	5	5	5	5	1	5	2	5	5
278	0		36	2	nurse RN	1	0	9	0	1	1	2	1	6	6	4	2	3	2	1	2	1	0	1	0	0	2	3135	1	1	#NULL!		4	4	4	4	4	4	4	2	4	4	4	5	3	4	3	5	5
20	0		38	2	Private teacher	0	1	4	1	1	1	2	0	#NULL!	#NULL!	4	2	3	2	1	3	1	1	1	0	0	2	3620	2	1	#NULL!		5	4	5	5	4	5	2	2	3	3	4	3	3	4	4	4	3
83	0		38	1		0	0	0	#NULL!	#NULL!	1	2	1	13	0	2	1	2	1	1	2	0	1	1	0	0	2	3375	1	1	#NULL!		5	5	2	5	5	5	5	1	4	5	5	5	2	5	3	5	5
432	0		39	1		0	0	0	#NULL!	#NULL!	3	2	3	8	21	4	2	3	2	0	0	#NULL!	#NULL!	#NULL!	#NULL!	#NULL!	1	2980	1	1	#NULL!		5	5	4	4	2	5	5	1	5	4	4	5	3	5	3	5	5
130	0		37	1		0	0	0	#NULL!	#NULL!	2	2	2	16	0	4	2	4	3	1	2	0	1	0	1	0	2	2645	1	1	#NULL!		5	2	2	4	4	5	5	1	5	4	5	5	1	5	4	5	5
294	0		39	1		0	0	0	#NULL!	#NULL!	0	1	0	#NULL!	#NULL!	4	2	3	2	1	2	1	1	0	0	0	1	3300	1	1	#NULL!		5	5	5	5	4	5	5	2	4	5	5	5	2	5	3	5	4
354	0		38	2	Accountant	0	1	5	1	1	1	2	1	14	0	4	2	3	2	1	2	1	0	0	1	0	1	3050	2	1	#NULL!		5	5	5	5	4	5	5	2	5	5	4	4	2	5	4	5	5
140	0		37	1		0	0	0	#NULL!	#NULL!	2	2	2	8	0	4	2	4	3	1	3	0	0	0	1	1	1	3315	2	1	#NULL!		5	5	5	5	5	5	5	1	5	5	5	5	1	5	5	5	5
474	0		34	1		0	0	0	#NULL!	#NULL!	4	2	4	20	0	4	2	4	3	1	2	1	1	0	0	0	1	2500	2	2	1		5	5	5	4	4	5	5	2	5	4	4	5	1	5	4	5	5
467	0		39	2	coordinator	1	0	9	0	1	0	1	0	#NULL!	#NULL!	4	2	3	2	1	3	1	0	0	0	0	2	3660	2	1	#NULL!		5	5	4	4	5	5	5	4	5	5	5	5	2	4	5	5	4
484	0		41	2	agriculture engineer	1	0	8	0	1	0	1	0	#NULL!	0	4	2	3	2	1	3	1	0	0	0	1	1	4000	1	1	#NULL!	through pumping only;not directly	#NULL!	#NULL!	#NULL!	#NULL!	#NULL!	#NULL!	#NULL!	#NULL!	#NULL!	#NULL!	#NULL!	#NULL!	#NULL!	#NULL!	#NULL!	#NULL!	#NULL!
420	0		36	1		0	0	0	#NULL!	#NULL!	5	2	5	1	0	2	1	#NULL!	#NULL!	1	3	0	1	0	0	0	2	2610	1	2	4	4bottles/day	5	5	5	5	2	5	5	2	5	5	5	5	2	5	5	2	5
92	0		38	2	Basketball coach	0	1	3	1	1	1	2	1	0	12	4	2	3	2	1	3	0	1	0	0	0	1	3285	2	1	#NULL!		4	5	5	5	2	5	4	1	5	5	2	5	1	5	2	5	5
136	0		40	2	Business-management	1	0	8	1	1	2	2	2	3	0	4	2	4	3	1	3	1	0	1	0	0	1	3565	2	1	#NULL!		5	5	5	5	4	5	4	3	4	4	4	4	4	4	3	5	4
150	0		39	1		0	0	0	#NULL!	#NULL!	1	2	1	7	0.5	4	2	4	3	1	3	1	0	1	1	0	1	3465	1	1	#NULL!		4	5	3	3	1	5	2	1	5	2	4	5	4	2	4	5	4
475	0		37	1		0	0	0	#NULL!	#NULL!	0	1	0	#NULL!	0	4	2	2	1	1	3	1	1	0	0	0	1	3420	2	1	#NULL!		4	4	5	5	5	5	3	2	5	5	5	5	3	5	4	5	5
332	0		40	2	Teacher	1	0	7	0	1	1	2	1	12	0	4	2	3	2	1	3	0	0	1	0	0	1	3305	2	1	#NULL!		5	5	5	5	5	5	5	2	4	4	4	5	4	5	4	5	5
333	0		39	2	endocrinologist	1	0	8	0	1	1	2	1	0	7	4	2	3	2	1	3	0	0	0	1	0	1	3665	1	1	#NULL!		5	5	5	5	5	5	5	4	5	5	5	5	2	5	5	5	5
321	0		40	1		0	0	0	#NULL!	#NULL!	0	1	0	#NULL!	#NULL!	4	2	3	2	1	3	1	0	0	0	1	2	3380	2	1	#NULL!		5	4	5	5	2	5	5	1	5	5	5	5	1	5	4	5	5
99	0		39	1		0	0	0	#NULL!	#NULL!	1	2	1	0	3	4	2	3	2	1	3	1	0	1	0	0	1	3285	1	1	#NULL!		2	4	4	4	2	2	4	2	4	4	4	4	2	2	2	4	2
287	0		39	1		0	0	0	#NULL!	#NULL!	5	2	5	20	0	3	1	2	1	0	0	#NULL!	#NULL!	#NULL!	#NULL!	#NULL!	1	4035	2	1	#NULL!		5	5	5	5	5	5	4	2	5	4	5	5	1	4	5	5	5
275	0		38	1		0	0	0	#NULL!	#NULL!	2	2	2	24	0	2	1	3	2	1	2	0	0	0	1	0	2	3175	2	1	#NULL!		5	5	5	4	4	5	5	2	5	5	4	4	1	5	5	4	5
218	0		40	1		0	0	0	#NULL!	#NULL!	0	1	0	#NULL!	#NULL!	4	2	3	2	1	3	1	0	0	1	0	2	3290	2	1	#NULL!		5	5	5	4	2	4	4	1	4	4	4	5	2	4	4	5	4
159	0		36	2	Lawyer	1	0	8	0	1	3	2	3	3	3	4	2	4	3	1	3	1	0	0	1	0	1	2815	1	1	#NULL!		4	5	4	5	4	4	5	2	5	3	2	4	2	4	4	5	2
38	0		39	1		0	0	0	#NULL!	#NULL!	0	1	0	#NULL!	#NULL!	4	2	4	3	1	3	1	1	1	0	0	1	3220	1	1	#NULL!		5	5	5	5	5	5	5	4	5	5	5	5	4	5	4	5	5
362	1	unreachable	39	1		0	0	0	#NULL!	#NULL!	2	2	2	0	9	4	2	4	3	1	1	1	1	1	1	0	1	2895	1	2	1	1 bottle/day; not the whole bottle	4	5	4	5	5	5	5	2	4	5	4	5	2	5	4	5	5
456	0		39	2	Medical Doctor	1	0	6	0	1	0	1	0	#NULL!	#NULL!	4	2	4	3	1	3	1	1	0	0	0	2	3600	1	1	#NULL!		4	3	4	4	5	4	4	2	5	4	2	3	4	5	3	4	4
29	0		37	2	Pharmacist	0	1	4	0	1	0	1	0	#NULL!	#NULL!	4	2	3	2	1	3	0	1	0	1	0	1	3000	1	1	#NULL!		5	5	4	4	2	5	4	1	5	4	4	4	1	5	4	5	5
134	0		39	2	chemistry Dr at LU	0	1	4	0	1	1	2	1	29	0	4	2	4	3	1	3	1	0	0	1	0	2	3395	1	1	#NULL!		5	5	5	5	2	5	4	2	5	5	5	5	2	5	4	5	4
15	0		39	2	Project manager	1	0	8	1	1	0	1	0	#NULL!	#NULL!	4	2	3	2	1	3	1	1	1	0	0	1	3095	2	1	#NULL!		5	4	5	5	3	5	5	2	5	5	5	5	4	5	5	5	5
158	0		39	1		0	0	0	#NULL!	#NULL!	0	1	0	#NULL!	#NULL!	4	2	2	1	1	2	1	0	1	0	0	1	3290	2	1	#NULL!		5	4	5	5	4	5	5	5	5	5	4	5	4	5	4	4	4
123	0		38	2	Financial Analyst	1	0	8	0	1	1	2	1	9	0	4	2	4	3	1	3	1	0	1	1	0	2	3110	2	1	#NULL!		4	5	5	5	4	5	5	2	5	5	4	4	4	4	4	4	4
95	0		35	2	RN at AUBMC	1	0	9	0	1	1	2	1	9	0	4	2	3	2	1	2	0	1	0	0	0	2	2725	1	1	#NULL!		5	5	4	5	5	5	5	5	5	5	5	5	4	4	4	4	4
468	0		37	2	Dentist	1	0	8	1	1	2	2	2	12	0	4	2	4	3	1	2	0	0	0	0	0	2	3250	2	1	#NULL!		4	4	4	4	4	4	5	4	5	4	5	4	3	4	3	5	4
111	0		39	2	Teahcer	0	1	5	0	1	1	2	1	7	0.5	4	2	4	3	1	3	1	0	0	1	0	1	3330	2	1	#NULL!		3	4	5	3	5	5	3	2	5	5	3	5	4	5	3	5	3
237	0		39	1		0	0	0	#NULL!	#NULL!	1	2	1	18	0	4	2	2	1	1	3	1	0	0	0	0	2	3275	2	1	#NULL!		5	5	5	5	2	5	5	1	5	5	2	4	4	4	4	4	4
217	0		38	1		0	0	0	#NULL!	#NULL!	3	2	3	23	0	4	2	3	2	1	2	0	1	0	0	0	2	3420	2	1	#NULL!		5	5	2	5	5	5	5	5	5	5	2	5	5	5	5	5	5
390	0		38	2	teacher	1	0	8	0	1	2	2	2	0	5	4	2	3	2	1	3	0	0	0	1	0	1	3800	2	1	#NULL!		5	4	5	5	1	5	5	1	5	5	5	5	2	4	5	5	5
288	0		39	2	social service secretory	1	0	9	0	1	1	2	1	9	1.5	4	2	3	2	1	3	1	0	0	0	0	2	2850	1	1	#NULL!		4	5	4	5	4	5	5	2	5	3	4	5	2	4	2	5	5
235	0		40	2	coordinator in medical lab at aubm	1	0	8	0	1	0	1	0	#NULL!	#NULL!	4	2	3	2	1	3	1	0	0	0	0	1	3180	1	1	#NULL!		4	4	3	4	1	4	4	1	4	3	3	4	2	4	4	4	4
180	0		39	2	family doctor	1	0	6	0	1	3	2	2	6	12	4	2	4	3	1	3	1	0	0	1	0	1	3375	1	1	#NULL!		4	4	4	4	4	4	4	2	4	4	4	4	4	4	4	4	4
191	0		38	1		0	0	0	#NULL!	#NULL!	2	2	2	3	1	4	2	2	1	1	3	1	1	0	0	0	1	3585	1	1	#NULL!		5	5	2	2	4	4	2	1	5	4	4	4	4	5	4	5	5
395	0		38	1		0	0	0	#NULL!	#NULL!	1	2	1	12	0	4	2	3	2	1	3	1	1	0	0	0	2	3870	1	1	#NULL!		4	5	4	5	4	5	5	2	5	5	5	5	4	5	4	5	4
153	0		38	2	Nurse at AUBMC	1	0	8	0	1	0	1	0	#NULL!	#NULL!	4	2	3	2	1	3	1	0	0	0	0	1	3020	2	1	#NULL!		5	5	4	4	4	4	4	2	4	4	4	4	2	5	4	4	4
466	0		39	1		0	0	0	#NULL!	#NULL!	1	2	1	14	0	4	2	3	2	1	3	0	1	0	0	0	2	3320	2	1	#NULL!		5	5	5	5	1	5	5	2	4	4	4	5	2	5	2	5	5
118	0		39	1		0	0	0	#NULL!	#NULL!	0	1	0	#NULL!	#NULL!	4	2	3	2	1	2	1	1	1	0	0	2	2905	2	1	#NULL!		5	5	5	5	4	5	5	4	5	4	4	5	4	4	5	5	5
265	0		39	2	Marketing	1	0	8	1	1	0	1	0	#NULL!	#NULL!	4	2	4	3	1	2	0	1	0	0	0	1	3100	1	2	1	1 bottle/day	5	5	4	4	4	4	4	4	4	4	4	5	1	4	4	5	5
87	0		39	2	RN	1	0	8	0	1	0	1	0	#NULL!	#NULL!	4	2	3	2	1	3	1	0	1	0	0	1	2670	1	2	1	per week	5	5	5	5	2	5	5	2	4	5	4	5	1	4	4	5	5
326	0		38	2	masters studying	0	1	4	0	1	0	1	0	#NULL!	#NULL!	4	2	3	2	1	2	1	0	0	0	0	1	3065	1	1	#NULL!		4	4	4	5	5	5	4	2	4	4	4	5	2	4	4	5	5
131	0		37	2	Nurse	1	0	8	0	1	1	2	1	0	6	4	2	3	2	1	3	1	1	1	0	0	2	2690	1	1	#NULL!		5	5	5	5	4	5	4	1	5	5	4	4	4	5	1	5	4
295	0		38	2	RA	1	0	9	0	1	2	2	2	18	2	4	2	3	2	1	2	1	1	0	0	0	1	3945	2	1	#NULL!		5	4	4	5	4	4	4	3	4	4	4	4	4	4	4	4	5
306	0		39	2	banker	1	0	9	0	1	1	2	1	3	8	4	2	3	2	1	3	1	1	1	0	0	1	3360	2	1	#NULL!		5	5	5	5	2	5	5	2	5	5	5	5	2	5	4	5	4
227	0		39	2	photoghrapher	1	0	7	1	1	0	1	0	#NULL!	#NULL!	4	2	3	2	1	2	1	0	0	1	0	1	3485	1	1	#NULL!		5	5	5	5	5	5	5	2	5	5	5	5	2	5	4	5	4
261	0		38	2	lab assistant jbeil hospital	1	0	8	1	1	0	1	0	#NULL!	#NULL!	4	2	2	1	1	2	1	0	1	0	0	1	3950	1	2	1	1BOTTLE AT NIGHT	5	5	5	5	5	5	5	2	5	3	4	5	5	4	4	5	5
249	0		38	1		0	0	0	#NULL!	#NULL!	1	2	1	12	4	4	2	3	2	1	3	1	1	1	0	0	2	2640	2	1	#NULL!		4	5	5	5	4	5	5	3	5	5	5	4	1	5	4	5	4
471	0		38	2	physiotherapist	0	1	5	0	1	0	1	0	#NULL!	#NULL!	4	2	3	2	1	2	1	0	0	0	0	2	3050	2	1	#NULL!		5	4	4	4	1	5	4	4	5	4	4	4	2	4	4	4	5
213	0		39	1		0	0	0	#NULL!	#NULL!	2	2	2	20	0	4	2	4	3	1	3	1	0	0	1	0	1	3300	2	1	#NULL!		4	5	5	5	5	5	5	2	5	4	5	5	2	5	4	5	4
229	0		39	2	freelance clinical psycologist	0	1	4	1	1	2	2	2	9	0	4	2	3	2	1	2	1	1	0	1	0	1	3910	2	1	#NULL!		4	5	4	4	2	5	4	1	5	5	4	5	1	5	2	5	4
405	0		39	2	pharmacist	1	0	6	0	1	1	2	1	13	0	4	2	3	2	0	0	#NULL!	#NULL!	#NULL!	#NULL!	#NULL!	2	3760	2	1	#NULL!		5	5	5	4	5	5	4	5	5	5	4	5	2	5	4	5	4
77	0		38	2	Freelancer	0	1	5	1	1	1	2	1	18	0	4	2	3	2	1	3	1	1	0	0	0	1	2725	1	1	#NULL!		5	5	4	5	4	5	5	2	5	5	5	5	2	5	3	5	4
184	0		40	1		0	0	0	#NULL!	#NULL!	0	1	0	#NULL!	#NULL!	4	2	3	2	1	2	1	1	0	0	0	1	2820	1	1	#NULL!		5	5	5	5	4	5	5	2	5	5	4	5	4	4	4	4	5
312	0		37	1		0	0	0	#NULL!	#NULL!	1	2	1	0.25	2	2	1	2	1	1	2	1	0	0	0	0	2	3355	2	2	2	2 bottles/day	4	4	5	5	4	5	5	4	4	4	4	5	4	5	5	5	5
341	0		39	2	office manager	1	0	7	0	1	1	2	1	0	2	4	2	3	2	1	3	1	0	0	1	0	1	3340	1	1	#NULL!		5	5	2	2	5	5	2	1	5	5	3	5	5	5	5	5	5
208	0		37	2	works in a garderie	1	0	7	1	1	1	2	1	7	0	4	2	2	1	1	2	0	0	1	0	0	1	2800	2	1	#NULL!		5	5	5	5	5	5	5	2	5	5	5	5	2	5	5	5	5
221	0		37	2	financial aid office	1	0	8	0	1	1	2	1	3	0	4	2	3	2	1	2	1	1	1	1	0	2	2575	1	1	#NULL!		5	2	2	4	5	4	4	2	4	3	4	4	2	4	4	5	4
48	0		39	2	Research analyst	1	0	8	1	1	0	1	0	#NULL!	#NULL!	4	2	3	2	1	3	1	1	1	0	0	1	2885	1	1	#NULL!		5	5	5	5	5	5	5	4	5	5	5	5	4	5	5	5	5
106	0		39	1		0	0	0	#NULL!	#NULL!	1	2	1	10	0	3	1	3	2	1	3	1	1	0	1	0	1	2775	1	1	#NULL!		5	5	3	4	5	5	5	1	5	5	5	5	1	5	4	4	5
425	0		39	1		0	0	0	#NULL!	#NULL!	3	2	2	18	0	4	2	#NULL!	#NULL!	1	2	0	0	0	1	0	1	4300	2	1	#NULL!		5	5	5	5	4	5	5	4	4	4	4	4	2	5	4	5	5
90	0		37	1		0	0	0	#NULL!	#NULL!	2	2	2	0	3	4	2	3	2	1	3	1	1	0	0	0	1	3140	2	1	#NULL!		5	5	5	5	5	5	4	4	5	4	4	5	2	4	5	5	5
256	0		38	2	IT	1	0	8	1	0	1	2	1	3	2	4	2	4	3	1	3	1	0	0	0	0	1	3040	1	1	#NULL!		4	4	4	4	4	4	4	2	4	4	4	4	2	4	4	4	2
302	0		40	1		0	0	0	#NULL!	#NULL!	1	2	1	12	5	4	2	3	2	1	3	0	1	1	1	0	1	3145	1	1	#NULL!		5	5	5	5	5	1	5	4	2	4	5	5	2	5	5	5	5
276	0		39	1		0	0	0	#NULL!	#NULL!	3	2	3	3	3	4	2	4	3	1	1	0	1	0	1	0	1	3355	1	1	#NULL!		5	5	5	5	2	5	5	2	5	5	4	5	2	5	5	5	5
318	0		39	1		0	0	0	#NULL!	#NULL!	1	2	1	22	0	3	1	3	2	1	3	1	1	1	0	0	1	3305	2	1	#NULL!		5	5	5	5	5	5	5	2	5	5	5	5	4	5	5	5	5
103	0		40	2	Financial manager	1	0	8	0	1	0	1	0	#NULL!	#NULL!	4	2	3	2	1	2	1	1	0	1	0	1	3185	1	1	#NULL!		5	5	5	5	4	5	4	5	5	4	4	5	2	5	5	5	5
194	0		40	1		0	0	0	#NULL!	#NULL!	0	1	0	#NULL!	#NULL!	4	2	3	2	1	2	1	1	0	0	0	1	3475	1	1	#NULL!		4	4	5	4	4	5	4	2	5	4	4	5	4	5	4	5	4
264	0		38	2	banking	1	0	8	1	1	2	2	2	0	7	4	2	3	2	1	2	1	1	0	0	0	2	3185	2	1	#NULL!		4	4	4	4	4	4	4	4	5	4	4	5	2	5	4	5	4
277	0		40	1		0	0	0	#NULL!	#NULL!	0	1	0	#NULL!	#NULL!	3	1	3	2	1	3	1	1	0	0	0	1	2925	2	1	#NULL!		4	4	4	4	4	4	4	2	4	4	4	5	4	4	4	4	4
108	0		38	2	Comuter teacher	1	0	6	0	1	1	2	1	0	4	4	2	3	2	1	2	1	1	0	0	0	2	3950	2	1	#NULL!		5	5	5	5	4	5	5	4	5	4	5	5	4	5	5	5	5
319	0		37	2	interior design	1	0	7	0	1	0	1	0	#NULL!	#NULL!	4	2	4	3	1	3	1	0	1	0	1	1	2690	2	1	#NULL!		5	4	4	4	4	4	4	2	4	4	4	4	2	4	4	4	4
282	0		40	2	clinic assisstant in infirmiry	0	1	4	0	0	1	2	1	9	0	4	2	4	3	1	2	1	1	1	0	0	1	3605	2	1	#NULL!		5	5	5	5	5	5	5	4	5	5	5	5	4	5	5	5	5
263	0		38	2	forensic lab assistant	1	0	7	0	1	0	1	0	#NULL!	#NULL!	4	2	2	1	1	3	1	0	0	0	0	1	3170	1	1	#NULL!		5	5	5	5	5	5	5	2	5	5	4	5	2	5	5	5	5
352	0		38	1		0	0	0	#NULL!	#NULL!	0	1	0	#NULL!	#NULL!	4	2	3	2	1	3	1	1	1	0	0	1	2885	1	1	#NULL!		5	5	5	5	5	5	5	2	5	5	5	5	2	5	5	5	5
128	0		36	1		0	0	0	#NULL!	#NULL!	0	1	0	#NULL!	#NULL!	3	1	2	1	1	2	1	1	0	0	0	1	2780	2	1	#NULL!		4	4	5	5	4	4	2	2	4	4	4	4	1	4	3	3	2
102	0		38	2	Teacher at University	1	0	7	0	1	2	2	2	4	4	4	2	3	2	1	3	1	1	0	1	0	2	2755	2	1	#NULL!		5	5	5	5	4	5	5	2	5	4	4	4	2	5	4	4	4
454	0		37	2	startup	1	0	9	1	1	0	1	0	#NULL!	#NULL!	4	2	3	2	1	3	1	1	0	0	0	2	2995	2	1	#NULL!		3	4	5	5	5	4	4	2	4	4	4	4	2	5	4	4	3
139	0		38	1		0	0	0	#NULL!	#NULL!	1	2	1	0.25	0	3	1	3	2	1	3	1	0	0	0	0	2	3390	1	1	#NULL!		5	5	5	5	4	5	5	5	5	4	4	4	4	4	4	5	4
169	0		40	1		0	0	0	#NULL!	#NULL!	1	2	1	0.75	0	4	2	3	2	1	3	1	0	0	1	0	2	3505	2	1	#NULL!		4	4	4	4	4	4	4	2	4	3	4	4	4	4	4	4	4
378	0		38	1		0	0	0	#NULL!	#NULL!	0	1	0	#NULL!	#NULL!	2	1	2	1	1	2	1	0	0	0	0	2	3500	2	2	1	1bottle at night 30ml based on baby's need	5	4	5	5	5	5	5	4	5	5	5	5	4	4	5	5	5
162	0		38	1		0	0	0	#NULL!	#NULL!	0	1	0	#NULL!	#NULL!	4	2	4	3	1	3	1	0	1	0	0	1	3120	1	1	#NULL!		5	5	4	4	4	5	4	4	5	4	3	4	4	4	3	4	4
155	0		38	2	teacher	1	0	7	0	1	1	2	0	#NULL!	#NULL!	4	2	2	1	1	2	1	0	0	0	0	1	3485	2	1	#NULL!		5	5	5	5	5	5	5	1	5	5	5	5	1	5	5	5	5
121	0		38	2	Teacher	1	0	6	0	1	0	1	0	#NULL!	#NULL!	4	2	3	2	1	3	1	1	1	0	0	2	3565	2	1	#NULL!		5	5	5	5	5	5	5	2	5	4	5	5	4	5	5	5	5
63	0		38	2	Pharmacy assistant	1	0	6	1	1	2	2	2	1	0	3	1	2	1	1	3	1	1	1	1	0	2	2935	1	1	#NULL!		5	5	3	5	5	5	4	4	5	3	5	5	3	5	5	2	5
389	0		37	1		0	0	0	#NULL!	#NULL!	2	2	2	17	0	4	2	3	2	1	2	1	0	0	0	0	2	3900	2	1	#NULL!		5	5	5	5	5	5	5	4	5	5	5	5	4	5	5	5	5
143	0		39	1		0	0	0	#NULL!	#NULL!	1	2	1	8	18	4	2	3	2	1	2	1	0	0	0	0	1	3610	1	1	#NULL!		4	4	4	4	2	4	4	4	4	4	4	4	4	4	4	5	4
289	0		39	2	RN in aub	1	0	8	0	1	0	1	0	#NULL!	#NULL!	4	2	3	2	1	2	1	1	1	0	0	2	3415	1	1	#NULL!		5	5	4	5	4	5	5	2	5	5	5	5	2	5	5	5	5
70	0		38	1		0	0	0	#NULL!	#NULL!	2	2	1	11	0	3	1	2	1	1	3	1	0	0	0	0	1	3000	1	1	#NULL!		5	4	3	4	4	5	4	4	5	4	4	4	1	4	4	4	5
93	0		38	2	Teacher	1	0	7	1	1	0	1	0	#NULL!	#NULL!	4	2	3	2	1	2	1	1	0	0	0	1	2846	2	1	#NULL!		5	5	4	5	4	5	4	4	5	5	4	5	4	4	4	5	5
376	0		38	2		1	0	9	1	1	1	2	1	15	0	4	2	4	3	1	3	1	1	1	0	0	1	3150	1	1	#NULL!		5	5	4	5	2	5	4	2	5	5	5	5	2	5	5	5	5
119	0		39	1		0	0	0	#NULL!	#NULL!	0	1	0	#NULL!	#NULL!	4	2	4	3	1	3	1	0	1	1	0	1	3390	2	1	#NULL!		5	5	4	5	5	5	5	4	5	5	5	5	5	5	5	5	5
200	0		38	1		0	0	0	#NULL!	#NULL!	2	2	1	18	0	4	2	3	2	1	2	1	0	0	1	0	1	3555	1	1	#NULL!		5	5	5	5	4	5	5	5	5	5	5	5	1	5	4	5	5
211	0		39	2	works at lebanese bank	1	0	6	0	1	1	2	1	1	5	4	2	3	2	1	3	1	0	0	0	0	1	3190	2	1	#NULL!		5	5	5	5	4	5	5	2	5	5	5	5	2	5	5	5	5
423	0		40	1		0	0	0	#NULL!	#NULL!	0	1	0	#NULL!	#NULL!	4	2	4	3	1	3	1	0	0	1	0	1	3070	2	1	#NULL!		5	5	5	5	5	5	5	4	5	5	5	5	4	5	5	5	4
305	0		38	2	anaesthesia attending	1	0	9	0	1	1	2	1	4	7	4	2	3	2	1	3	1	0	0	0	0	2	3160	2	1	#NULL!		5	5	5	5	5	5	5	5	5	5	5	5	5	5	5	5	5
43	1	Unreachable	40	2	Administration	1	0	8	1	1	1	2	1	0.5	0.5	4	2	4	3	1	3	1	1	1	0	0	1	4355	2	2	1		#NULL!	#NULL!	#NULL!	#NULL!	#NULL!	#NULL!	#NULL!	#NULL!	#NULL!	#NULL!	#NULL!	#NULL!	#NULL!	#NULL!	#NULL!	#NULL!	#NULL!
485	0		37	1		0	0	0	#NULL!	#NULL!	3	2	3	1	30	3	1	3	2	1	2	1	0	0	0	1	1	3030	2	1	#NULL!		4	5	5	4	5	5	5	2	4	4	5	4	2	4	3	5	5
411	0		39	2	NGO Abaad	1	0	8	1	1	1	2	1	0	1	4	2	4	3	1	3	1	1	1	1	0	2	4080	1	2	4	3-4 bottles/day	4	4	4	4	2	4	4	2	4	3	4	4	2	4	4	4	4
281	0		40	2	psych clinic	1	0	6	1	1	2	2	1	5	2	4	2	4	3	1	3	1	1	0	0	0	1	3390	1	2	1	1bottle/day	4	2	4	5	1	5	5	1	4	3	4	3	1	5	4	4	3
243	0		40	1		0	0	0	#NULL!	#NULL!	1	2	1	0	3	4	2	2	1	1	1	1	0	0	0	0	1	2965	2	2	4	4 bottles/day	4	4	4	5	1	4	5	2	4	4	5	4	1	5	4	4	5
416	0		37	2	family business in electricity	1	0	8	1	1	0	1	0	#NULL!	#NULL!	4	2	3	2	1	3	1	1	1	0	0	2	2985	2	2	2	2 bottles/day	5	5	5	5	3	5	4	1	5	5	5	5	1	5	1	5	5
356	0		39	1		0	0	0	#NULL!	#NULL!	0	1	0	#NULL!	#NULL!	4	2	2	1	1	3	1	1	1	0	0	1	3175	1	2	1	1 bottle/day	5	5	5	5	4	5	5	2	5	5	5	5	4	5	5	5	5
334	0		38	2	Teacher	1	0	6	0	1	2	2	2	0	14	4	2	3	2	1	2	1	0	0	1	0	1	2695	1	2	2	2 bottles/day	5	4	5	5	2	5	5	1	4	5	5	5	2	5	5	5	4
408	0		38	1		0	0	0	#NULL!	#NULL!	1	2	1	9	0	3	1	2	1	1	2	1	0	0	0	0	2	3220	2	2	1	1 bottle/day	4	4	5	4	2	5	4	1	4	4	4	4	1	5	2	4	4
374	0		38	2	bank	1	0	7	0	1	0	1	0	#NULL!	#NULL!	4	2	4	3	1	3	1	1	1	1	1	1	3340	1	1	#NULL!		5	5	3	3	1	5	5	1	5	5	3	4	1	4	1	1	4
79	0		39	2	Teacher	1	0	8	0	0	1	2	1	0	4	4	2	3	2	1	3	1	1	1	1	0	2	3795	1	2	2		4	4	4	4	4	4	3	3	5	4	4	4	4	4	3	4	4
370	0		39	1		0	0	0	#NULL!	#NULL!	1	2	1	1.5	0	3	1	3	2	1	3	1	1	0	0	0	1	3195	2	1	#NULL!		5	5	4	5	5	5	4	2	4	3	4	5	2	4	4	4	5
361	0		40	1		0	0	0	#NULL!	#NULL!	0	1	0	#NULL!	#NULL!	4	2	4	3	1	3	1	1	0	0	0	1	2745	1	2	2	2 bottles/day	4	5	5	4	3	5	4	1	4	3	4	5	1	4	2	4	5
46	0		39	2	Practical nurse	1	0	8	1	1	2	2	0	#NULL!	#NULL!	4	2	3	2	1	3	0	1	0	1	0	1	3520	2	2	2		5	4	4	5	4	5	4	2	4	5	4	5	2	5	2	4	5
473	0		38	2	company secretary	1	0	9	0	1	2	2	1	0	5	3	1	3	2	1	3	0	0	0	0	0	2	3100	1	2	1	1 bottle/day	4	5	4	5	5	4	5	3	5	4	3	4	2	4	3	4	4
331	0		40	1		0	0	0	#NULL!	#NULL!	0	1	0	#NULL!	#NULL!	4	2	3	2	1	3	1	1	0	0	0	1	3375	1	2	3	3 bottles/day	5	5	1	1	2	4	1	1	4	4	1	5	1	2	4	2	5
114	0		40	1		0	0	0	#NULL!	#NULL!	0	1	0	#NULL!	#NULL!	3	1	3	2	1	3	0	0	1	1	0	2	3560	2	2	2		4	4	4	4	4	5	4	2	5	4	5	4	2	4	2	5	5
61	0		40	1		0	0	0	#NULL!	#NULL!	0	1	0	#NULL!	#NULL!	4	2	3	2	1	2	0	1	1	1	0	1	3915	2	1	#NULL!		5	5	5	5	5	5	5	3	5	5	5	5	2	5	5	5	5
22	0		36	2	Freelancer	0	1	7	1	1	1	2	1	10	0	4	2	4	3	1	3	1	1	1	1	0	2	2835	2	1	#NULL!		4	4	3	4	2	4	3	4	4	2	3	4	1	5	2	4	4
449	0		36	2	auditor	0	1	4	1	0	2	2	1	0	6	4	2	3	2	1	2	1	0	0	0	0	1	3200	2	2	2	2 bottles/day	4	5	5	5	4	5	5	4	5	5	5	5	4	5	5	5	5
133	0		37	2	LU worker	1	0	8	0	1	2	2	0	#NULL!	#NULL!	4	2	3	2	1	2	1	0	0	1	0	2	3020	2	2	4	4 bottles/day	4	5	3	5	5	5	3	2	5	3	2	5	1	4	4	5	5
271	0		40	1		0	0	0	#NULL!	#NULL!	0	1	0	#NULL!	#NULL!	4	2	4	3	1	2	1	0	1	0	0	2	3620	1	2	3	2-3 Bottles/day	4	5	4	5	1	5	5	1	5	4	4	4	1	5	2	5	5
124	0		37	2	head department jaustice ministry	1	0	8	0	1	2	2	2	0	5	4	2	4	3	0	0	#NULL!	#NULL!	#NULL!	#NULL!	#NULL!	2	3220	1	2	2	2 bottles/day	4	4	5	5	4	4	5	2	4	3	4	4	1	5	2	4	4
91	0		39	1		0	0	0	#NULL!	#NULL!	2	2	2	15	0	3	1	3	2	1	2	1	1	0	0	0	2	2850	1	1	#NULL!		5	5	5	3	2	4	4	4	5	5	3	5	1	5	5	4	4
188	0		39	2	insurance copany	1	0	9	0	1	0	1	0	#NULL!	#NULL!	4	2	3	2	1	2	1	1	0	0	0	2	2820	2	2	3	3 bottles/day	5	5	2	4	5	5	2	2	5	4	2	4	2	4	4	4	4
447	0		35	2	university professor	1	0	9	0	1	1	2	0	0.5	0	4	2	4	3	1	3	0	0	0	1	0	2	2830	2	1	#NULL!		4	5	4	4	5	5	4	4	5	2	4	4	5	4	4	4	4
52	0		38	2	Computer engineer	1	0	10	0	1	0	1	0	#NULL!	#NULL!	4	2	3	2	1	3	1	1	0	0	0	1	3825	1	1	#NULL!		5	5	4	5	4	5	5	2	5	5	5	5	1	5	5	5	5
437	0		40	2	clinical psychologist and finance	1	0	8	0	1	0	1	0	#NULL!	#NULL!	4	2	3	2	1	3	1	0	0	0	0	1	3000	2	2	2	2bottles/night	5	5	3	3	2	5	5	2	5	2	4	5	2	4	4	5	5
49	0		40	2	Audit	1	0	8	1	1	1	2	1	0	2	4	2	4	3	1	3	1	1	1	0	0	1	3865	2	2	5		5	5	5	4	4	5	5	4	4	4	4	4	4	4	4	4	4
414	0		37	2	psychologist	1	0	8	1	1	0	1	0	#NULL!	#NULL!	4	2	3	2	1	3	1	1	1	0	0	1	3080	2	2	4	4 bottles/day	3	5	4	3	1	4	2	1	5	3	3	2	2	1	5	1	2
50	0		35	2	Teacher	0	1	4	0	0	1	2	1	0	12	4	2	3	2	1	3	1	1	1	0	0	2	2930	1	2	1		5	5	5	5	5	5	5	5	5	5	5	5	5	5	5	5	5
330	0		37	1		0	0	0	#NULL!	#NULL!	1	2	1	0	3	3	1	3	2	1	2	0	1	0	1	0	1	3000	2	2	3	3 bottles/day	5	4	5	5	5	5	5	2	5	4	4	5	4	5	5	5	5
107	0		38	2	telecom	1	0	9	0	1	0	1	0	#NULL!	#NULL!	4	2	3	2	1	3	1	0	0	1	0	1	3320	2	1	#NULL!		4	4	4	5	1	5	4	1	5	2	4	2	1	5	4	5	5
457	0		40	1		0	0	0	#NULL!	#NULL!	0	1	0	#NULL!	#NULL!	4	2	4	3	1	2	1	0	0	0	0	1	3300	2	2	4	3-4 bottles/day	5	5	3	2	4	5	5	4	5	1	4	4	4	4	4	4	4
41	0		40	2	Sales	1	0	10	0	0	0	1	0	#NULL!	#NULL!	4	2	4	3	1	3	0	1	0	1	0	1	3755	1	2	5		5	4	4	4	3	5	4	2	4	4	4	4	2	4	3	4	4
311	0		40	1		0	0	0	#NULL!	#NULL!	0	1	0	#NULL!	#NULL!	4	2	2	1	1	3	1	0	0	0	0	1	3310	1	2	4	3-4 /day	5	5	4	5	2	5	5	2	5	4	4	5	1	4	2	4	4
439	0		39	1		0	0	0	#NULL!	#NULL!	2	2	1	0	7	4	2	4	3	1	2	1	0	0	0	0	2	3300	1	2	3	3bottles/day	4	5	4	5	4	5	5	4	5	3	4	5	4	5	5	5	5
251	0		38	1		0	0	0	#NULL!	#NULL!	0	1	0	#NULL!	#NULL!	4	2	3	2	1	2	1	0	0	0	0	2	3285	1	2	8	every 3 hrs bf+formula	5	5	2	4	2	5	4	2	4	4	4	4	4	4	4	4	4
253	0		39	1		0	0	0	#NULL!	#NULL!	2	2	2	3	2	4	2	3	2	1	1	1	0	0	1	0	1	2715	1	1	#NULL!		5	5	4	4	4	5	4	4	5	5	4	5	2	4	4	5	2
246	0		38	2	Teacher	1	0	6	0	0	4	2	4	0	19	4	2	3	2	1	3	1	0	0	1	0	2	3075	1	2	1	1 bottle/day	4	5	4	4	2	4	4	1	5	4	4	5	1	5	4	5	4
448	0		41	1		0	0	0	#NULL!	#NULL!	1	2	1	24	0	2	1	1	1	1	1	0	1	0	0	0	2	3320	1	2	1	1 bottles/day	5	5	5	5	5	5	5	3	3	5	5	4	4	5	4	5	5
186	0		38	1		0	0	0	#NULL!	#NULL!	1	2	1	0	1	4	2	4	3	1	3	1	0	1	1	0	1	3185	1	1	#NULL!		4	4	4	5	4	4	5	1	4	4	4	4	1	4	4	4	5
88	0		37	2	Ministry of finance	1	0	8	1	1	2	2	0	#NULL!	#NULL!	3	1	3	2	1	3	0	1	0	1	0	2	3600	2	1	#NULL!		3	4	5	4	5	4	4	4	5	3	4	4	2	4	4	5	4
86	0		39	2	Doctor	1	0	9	1	1	0	1	0	#NULL!	#NULL!	4	2	4	3	1	3	0	0	1	1	0	1	3615	2	2	5		4	4	4	4	2	5	3	4	5	2	4	4	2	4	3	4	4
337	0		36	2	civil engineer	1	0	8.5	0	1	0	1	0	#NULL!	#NULL!	4	2	4	3	1	2	1	0	1	0	0	2	2815	1	2	5	5	1	5	2	5	1	4	4	1	5	5	4	5	1	5	3	5	5
18	0		39	2	Lebanese Electricity	1	0	8	0	1	0	1	0	#NULL!	#NULL!	4	2	3	2	1	3	0	1	1	0	0	1	3435	2	2	7		5	5	4	4	5	5	4	2	5	2	3	4	3	5	5	3	5
190	0		37	2	research assisstant family med	0	1	4	0	1	0	1	0	#NULL!	#NULL!	4	2	3	2	1	3	1	1	0	0	0	2	2675	1	2	5	4-5 bottles/day	5	5	4	4	1	5	4	1	5	2	2	2	4	4	5	4	5
141	0		37	1		0	0	0	#NULL!	#NULL!	0	1	0	#NULL!	#NULL!	4	2	3	2	1	3	1	0	1	1	0	2	2490	1	2	1	1 BOTTLE/DAY	4	4	4	4	2	4	4	2	4	3	4	4	4	4	4	4	4
450	0		39	2		1	0	9	1	1	2	2	2	6	8	3	1	3	2	1	3	0	1	0	1	0	1	3100	1	2	2	2bottles/day	5	5	5	5	4	5	5	2	4	4	3	5	2	5	4	5	5
19	0		38	2	Teacher	1	0	7	0	0	0	1	0	#NULL!	#NULL!	4	2	3	2	1	3	1	1	1	0	0	2	3015	2	2	1		4	5	4	4	4	5	4	1	5	4	4	5	1	4	4	4	5
433	0		39	2	pharmacy	1	0	8	1	1	0	1	0	#NULL!	#NULL!	4	2	3	2	1	3	1	0	0	0	0	2	3700	1	2	#NULL!	sometimes gives 1 bottle	5	5	5	5	2	5	5	2	5	4	4	5	1	5	5	5	5
441	0		38	2	insurance	1	0	9	1	1	1	2	1	6	6	4	2	4	3	1	3	0	1	0	1	0	1	3555	1	1	#NULL!		5	5	4	5	4	5	5	4	5	5	5	5	4	4	4	5	4
407	0		38	2	freelancer	0	1	3	1	0	0	1	0	#NULL!	#NULL!	4	2	4	3	1	3	1	0	0	1	0	2	3300	2	1	#NULL!		3	5	5	5	2	5	5	1	5	5	5	5	1	5	1	5	5
60	0		36	2	MD	1	0	8	0	1	0	1	0	#NULL!	#NULL!	4	2	3	2	1	3	1	1	1	0	0	1	2990	1	2	2	Every 3 days	5	4	5	5	4	4	5	3	5	4	4	4	2	5	3	4	4
226	0		40	1		0	0	0	#NULL!	#NULL!	1	2	1	0	1	4	2	4	3	1	2	1	1	0	0	0	2	4155	1	2	4	3-4 bottles/day	4	2	2	4	2	4	2	1	5	2	2	2	1	2	2	2	2
335	0		37	2	university student	0	1	2	0	1	0	1	0	#NULL!	#NULL!	4	2	2	1	1	3	1	1	1	0	0	1	2930	2	2	3	3 bottles/day	5	5	5	5	5	5	5	2	5	5	5	5	5	5	5	5	5
199	0		38	2	training manager	1	0	8	0	1	0	1	0	#NULL!	#NULL!	4	2	4	3	1	3	1	0	0	0	0	1	2855	1	2	2	2bottles/day	4	5	5	5	5	5	5	5	4	5	5	5	2	5	2	5	5
101	0		40	1		0	0	0	#NULL!	#NULL!	0	1	0	#NULL!	#NULL!	4	2	3	2	1	3	1	1	1	0	0	1	4245	1	1	#NULL!		5	5	5	5	4	5	5	2	5	4	4	4	1	4	4	5	5
51	0		37	1		0	0	0	#NULL!	#NULL!	3	2	2	0	9	4	2	3	2	1	3	1	1	1	1	0	1	3370	2	2	1		5	5	4	4	4	4	4	2	4	4	4	4	2	4	4	5	5
220	0		38	1		0	0	0	#NULL!	#NULL!	1	2	1	0	0.25	2	1	2	1	1	2	1	1	0	0	0	2	3710	2	2	6	6bottles/day	5	5	4	3	5	5	5	2	4	4	5	5	4	4	4	4	4
24	0		36	2	Insurance	0	1	4	0	0	1	2	1	4	0.5	4	2	3	2	1	3	1	1	0	1	0	1	3115	1	2	2	Per week	4	5	5	4	4	4	4	2	4	4	3	4	2	4	3	4	4
11	0		40	2	Registered nurse	1	0	8	0	1	0	1	0	#NULL!	#NULL!	4	2	3	2	1	3	1	1	1	0	0	2	3215	1	1	#NULL!		4	5	4	4	3	4	4	2	5	4	4	4	2	4	3	4	4
74	0		38	1		0	0	0	#NULL!	#NULL!	3	2	3	6	0	3	1	3	2	1	2	1	1	0	0	0	1	3450	1	2	2		4	4	4	4	4	4	5	2	5	5	4	4	3	4	2	4	4
402	0		38	2	restaurant	1	0	9	1	1	1	2	0	#NULL!	#NULL!	2	1	3	2	1	3	1	0	1	0	0	1	2965	2	2	5	4-5 bottles/day, 80-90ml each	5	4	4	5	5	5	4	2	5	4	5	5	1	4	2	5	5
116	0		39	1		0	0	0	#NULL!	#NULL!	1	2	0	#NULL!	#NULL!	3	1	3	2	1	2	1	1	0	0	0	1	3115	1	2	1		5	4	4	4	4	4	4	2	4	4	4	4	2	4	4	4	4
244	0		37	2	banking	1	0	8	0	1	0	1	0	#NULL!	#NULL!	4	2	3	2	1	3	1	0	0	0	0	2	3650	2	1	#NULL!		4	5	5	4	5	4	4	2	5	4	4	4	5	4	4	5	5
309	0		36	2	banking	1	0	9	0	0	2	2	2	0	4	4	2	3	2	1	3	1	0	1	1	0	2	2775	2	2	3	3 bottles/day 60 ml	5	5	5	5	4	5	4	4	4	4	4	5	4	5	4	5	5
283	0		39	1		0	0	0	#NULL!	#NULL!	1	2	0	#NULL!	#NULL!	2	1	2	1	1	2	1	1	0	0	0	1	3385	2	2	1	1 bottle/day	4	4	4	5	2	4	3	4	5	4	4	5	4	4	4	4	4
241	0		39	2	banker	1	0	8	1	1	1	2	1	0	6	4	2	4	3	1	3	1	0	0	0	0	1	2955	1	2	2	2 bottles/day	4	4	4	4	4	4	4	4	4	3	4	4	4	4	4	4	4
412	0		37	2	electricity company	1	0	8	0	0	1	2	1	0	6	4	2	3	2	1	3	1	1	0	0	0	2	3000	2	2	4	3-4 bottles/day	5	5	5	5	2	5	5	1	5	5	5	5	1	5	4	5	5
26	0		38	1		0	0	0	#NULL!	#NULL!	0	1	0	#NULL!	#NULL!	3	1	3	2	1	3	0	1	0	0	0	2	3478	1	2	1		5	5	5	5	5	5	5	5	5	5	5	5	4	5	4	5	5
94	0		38	2	TV employee	0	1	3	1	1	0	1	0	#NULL!	#NULL!	4	2	3	2	1	2	1	1	0	0	0	1	3370	1	2	#NULL!	1-2bottles/week	4	4	4	4	4	4	4	2	4	4	4	4	2	4	4	4	5
300	0		40	2	nurse	1	0	8	0	1	0	1	0	#NULL!	#NULL!	4	2	3	2	1	3	1	0	0	0	0	1	3370	2	2	2	2BOTTLES/DAY	5	4	2	4	2	4	4	2	5	4	4	4	2	4	4	4	4
353	0		38	2	Registered nurse	1	0	8	0	1	1	2	1	0	3	4	2	3	2	1	3	1	1	1	1	0	1	3220	1	2	1	1 bottle/day	5	5	5	5	5	5	5	2	5	5	4	4	4	5	4	5	5
284	0		39	2	teacher	1	0	6	0	0	0	1	0	#NULL!	#NULL!	4	2	3	2	1	3	1	0	1	0	0	1	3335	2	2	1	1 bottle/day	5	5	2	4	2	5	5	1	5	4	5	4	2	4	4	4	4
381	0		38	2	Nurse	1	0	12	0	0	2	2	0	#NULL!	#NULL!	4	2	3	2	1	3	1	0	0	1	0	1	2895	2	2	2	60-90ml per day	4	5	5	5	3	4	4	2	5	5	5	5	2	2	2	5	3
32	0		40	1		0	0	0	#NULL!	#NULL!	1	2	1	6	2	4	2	3	2	1	2	1	1	1	1	0	2	2975	1	2	1		5	5	5	5	4	5	5	2	4	4	4	5	2	5	4	5	5
366	0		40	1		0	0	0	#NULL!	#NULL!	1	2	1	0	19	4	2	3	2	1	3	1	0	0	1	0	1	4100	1	2	1	1 bottle/day	5	5	5	5	4	5	5	2	5	5	5	5	2	4	4	5	5
223	0		40	2	pediatrician	1	0	12	1	0	0	1	0	#NULL!	#NULL!	4	2	3	2	1	2	0	0	1	1	0	2	3325	1	2	2	2 bottles/day	4	5	1	5	4	5	5	2	4	4	4	5	4	5	2	5	5
210	0		37	1		0	0	0	#NULL!	#NULL!	0	1	0	#NULL!	#NULL!	4	2	3	2	1	3	1	0	0	0	0	1	3135	2	1	#NULL!		4	5	4	4	2	4	4	2	4	4	4	4	1	4	2	4	4
163	0		38	2	cashier	1	0	7	1	0	1	2	1	0	15	3	1	3	2	1	3	1	0	1	0	0	2	3265	2	2	5	5bottle/day	5	5	5	5	5	5	5	5	5	4	4	5	5	5	4	4	5
214	0		40	1		0	0	0	#NULL!	#NULL!	2	2	2	12	3	4	2	3	2	1	2	1	0	0	1	0	1	3370	1	2	1	1 bottle/day	2	5	5	5	4	4	5	1	5	5	4	4	1	5	1	5	5
301	0		38	1		0	0	0	#NULL!	#NULL!	1	2	1	1	6	4	2	2	1	1	3	1	0	1	0	0	1	3115	1	2	1	1bottle/week	4	4	4	4	4	4	4	2	4	4	4	4	2	4	4	4	4
435	0		36	2	nurse	1	0	8	0	1	0	1	0	#NULL!	#NULL!	4	2	2	1	1	3	1	1	0	0	0	2	3000	2	2	2	2bottles/day	5	5	5	5	3	5	5	3	5	4	5	4	1	5	4	4	5
185	0		40	2	Banking	1	0	7	0	1	0	1	0	#NULL!	#NULL!	4	2	3	2	1	2	1	1	0	0	0	2	3600	1	2	5	4-5 bottles/day	4	4	4	4	5	4	3	4	4	3	3	5	4	4	3	4	1
442	0		38	1		0	0	0	#NULL!	#NULL!	1	2	1	2.5	2.5	3	1	2	1	1	2	1	1	0	0	0	2	4750	2	2	1	1 bottle/night	5	4	5	5	4	5	4	5	5	5	4	5	1	5	2	5	5
193	0		40	2	hotel	1	0	9	0	1	0	1	0	#NULL!	#NULL!	4	2	3	2	1	2	1	0	1	0	0	2	3365	1	2	2	2bottles/day	5	5	4	3	4	5	2	1	5	3	3	5	1	4	4	5	5
480	0		39	1		0	0	0	#NULL!	#NULL!	0	1	0	#NULL!	0	3	1	1	1	1	1	0	0	0	0	0	1	3150	1	2	5	5 bottles/day	4	4	4	4	3	4	4	2	4	2	4	4	2	2	2	2	4
240	0	rec.INV Nipp study	39	1		0	0	0	#NULL!	#NULL!	1	2	0	#NULL!	#NULL!	4	2	3	2	1	3	1	1	0	0	0	2	3365	1	2	2	2 bottles/day	5	5	4	4	4	5	5	2	5	5	3	4	4	4	4	5	4
316	0		38	2	pharmacy	1	0	6	1	1	1	2	0	#NULL!	#NULL!	4	2	3	2	1	3	1	1	1	1	0	2	3095	1	2	2	2 bottles/day	5	5	5	5	5	5	5	2	5	5	4	5	4	5	5	5	5
357	0		37	2	Banker	1	0	8	0	1	0	1	0	#NULL!	#NULL!	4	2	3	2	1	3	1	0	1	1	0	2	3880	1	2	3	3 bottles/day	2	4	2	4	2	3	4	1	4	3	3	4	2	3	2	4	4
72	0		38	2	Banker	1	0	9	0	1	1	2	1	0	4.5	4	2	4	3	1	3	1	1	1	0	0	2	3970	2	2	7		5	4	3	4	5	5	5	2	5	5	5	5	4	5	5	5	5
250	0		37	2	teacher	1	0	5	0	1	1	2	1	0	3.5	4	2	4	3	1	2	0	0	0	1	0	1	3015	1	2	1	every 3 days 1 bottle	2	5	5	5	2	4	4	2	4	4	4	3	1	4	1	5	4
260	0		38	1		0	0	0	#NULL!	#NULL!	2	2	1	2	5	4	2	3	2	1	3	1	1	1	0	0	2	3435	2	2	6	bottle after each BF	5	5	4	5	4	5	3	1	5	3	3	5	2	4	5	2	5
310	0		39	2	teacher	1	0	8	0	1	1	2	1	1	4	4	2	3	2	1	3	1	1	0	0	0	1	3490	1	2	1	1 bottle/day	5	5	5	5	4	5	5	1	5	5	4	5	1	5	3	5	4
212	0		37	1		0	0	0	#NULL!	#NULL!	0	1	0	#NULL!	#NULL!	4	2	3	2	1	2	1	1	0	0	0	1	2460	2	2	1	1BOTTLE/DAY	5	5	5	5	2	5	4	1	5	3	4	4	2	4	4	4	4
157	0		40	2	accounting	1	0	7	1	1	0	1	0	#NULL!	#NULL!	4	2	3	2	1	3	1	0	1	0	0	2	3900	2	1	#NULL!		5	5	5	5	5	5	5	1	5	5	4	5	1	5	3	5	5
69	0		38	2	Pharmacist	1	0	10	1	1	0	1	0	#NULL!	#NULL!	4	2	3	2	1	3	1	0	0	1	0	1	2680	1	3	5		4	4	4	4	4	5	4	2	5	4	4	4	2	4	3	4	5
231	0		39	2	nurse	1	0	8	0	1	0	1	0	#NULL!	#NULL!	4	2	3	2	1	2	1	1	1	0	0	1	3420	2	2	5	4-5 bottles/day	5	4	4	5	2	5	5	2	5	5	5	4	2	5	2	4	5
75	0		40	2	Teacher coordinator	1	0	7	0	0	2	2	2	0	6	4	2	3	2	1	2	1	1	1	1	0	1	3460	2	2	5		4	2	4	1	2	5	1	2	5	3	4	5	4	2	2	2	2
44	0		39	1		0	0	0	#NULL!	#NULL!	2	2	0	#NULL!	#NULL!	3	1	2	1	0	0	#NULL!	#NULL!	#NULL!	#NULL!	#NULL!	2	3160	1	2	6		5	4	4	3	5	5	4	4	4	3	3	4	3	4	4	4	2
39	0		37	2	Radiology	1	0	8	1	1	1	2	1	1	4	4	2	3	2	1	2	1	1	1	1	0	1	2685	2	2	1	Every 3 days	5	5	5	5	4	4	4	4	5	4	4	5	4	4	4	5	5
27	0		37	2	Teacher	1	0	9	0	0	0	1	0	#NULL!	#NULL!	4	2	4	3	1	3	1	1	1	1	0	2	3610	1	2	2		4	3	3	3	2	4	4	2	4	4	3	3	2	4	3	4	4
222	0		40	1		0	0	0	#NULL!	#NULL!	0	1	0	#NULL!	#NULL!	4	2	3	2	1	3	1	0	0	0	0	1	3755	2	1	#NULL!		5	4	5	5	5	4	4	2	5	3	4	4	2	4	3	4	4
292	0		36	2	clinic assisstant in Derma clinic	1	0	9	0	1	0	1	0	#NULL!	#NULL!	4	2	3	2	1	3	1	1	0	0	0	2	2695	2	1	#NULL!		5	5	5	5	2	5	5	2	5	5	3	5	2	5	4	5	4
360	0		38	2	AUB (supply chain office)	1	0	8	0	1	0	1	0	#NULL!	#NULL!	4	2	3	2	1	2	1	1	0	0	0	1	3275	1	2	3	3 bottles/ day	5	5	5	5	5	4	4	1	5	4	5	5	2	5	2	4	5
455	0		38	2	teacher	0	1	4	1	1	0	1	0	#NULL!	#NULL!	3	1	3	2	1	3	1	1	1	0	0	1	3300	2	1	#NULL!		4	5	4	4	4	5	5	2	5	4	4	5	2	5	3	4	5
303	0		38	2	RN	1	0	9	0	1	2	2	2	3	1	4	2	3	2	1	2	1	0	0	0	0	1	2665	2	1	#NULL!		2	5	4	5	1	5	5	2	5	4	5	4	2	4	2	4	4
47	0		40	2	Banker	1	0	9	0	1	0	1	0	#NULL!	#NULL!	4	2	3	2	1	3	0	1	1	0	0	1	3525	1	2	3		4	4	3	4	4	4	4	2	5	4	4	4	3	5	4	4	5
76	0		37	2	Teacher	1	0	7	0	0	1	2	1	0.6	0	4	2	3	2	1	2	1	1	0	0	0	2	2775	1	2	4		4	5	4	4	4	5	4	2	4	3	4	5	2	4	4	4	5
233	0		39	2	Nursing	1	0	8	0	1	0	1	0	#NULL!	#NULL!	4	2	3	2	1	3	0	1	1	1	0	1	3160	1	2	1	1 bottle/day	5	5	5	5	5	5	5	2	5	5	4	4	2	4	3	5	5
148	0		40	2	radiographie AUB	1	0	8	0	1	0	1	0	#NULL!	#NULL!	4	2	2	1	1	2	1	0	0	0	0	1	3465	1	1	#NULL!		4	5	4	5	5	5	5	1	5	5	3	5	1	5	2	5	4
71	0		38	1		0	0	0	#NULL!	#NULL!	0	1	0	#NULL!	#NULL!	4	2	3	2	1	3	1	0	0	0	0	2	3520	2	1	#NULL!		5	4	5	5	5	5	5	4	5	5	4	5	4	4	4	5	4
54	0		38	2	Clerk	1	0	8	1	1	0	1	0	#NULL!	#NULL!	4	2	3	2	1	2	0	1	1	0	0	1	3010	1	2	2		4	5	5	4	4	5	5	2	4	2	4	4	4	5	4	5	5
297	0		37	2	teacher	1	0	6	1	1	0	1	0	#NULL!	#NULL!	4	2	2	1	1	2	1	0	0	0	0	2	3430	1	2	2	2 bottles/day	5	5	4	5	1	5	4	2	4	2	4	4	4	5	4	5	4
254	0		40	2	accountant	1	0	8	0	1	0	1	0	#NULL!	#NULL!	4	2	3	2	1	3	0	0	1	0	0	2	3765	2	2	8	bf + formula every 3hr	4	4	2	3	4	4	4	4	4	3	2	2	4	2	2	2	2
129	0		38	2	civilengineer	1	0	8	0	1	1	2	1	1	0	4	2	3	2	1	3	1	0	0	0	0	2	3425	2	2	3	3 bottles/day	4	4	4	4	4	4	4	2	4	4	2	4	2	4	2	4	4
285	0		38	2	research associate	1	0	9	0	1	0	1	0	#NULL!	#NULL!	4	2	3	2	0	0	#NULL!	#NULL!	#NULL!	#NULL!	#NULL!	1	3280	2	1	#NULL!		4	5	5	4	4	5	4	2	5	4	4	5	2	5	4	5	5
105	0		39	2	Bank employee	1	0	8	0	1	0	1	0	#NULL!	#NULL!	4	2	3	2	1	3	1	0	0	1	0	1	2955	1	2	2	2 bottles/day	4	4	4	4	4	4	4	2	4	3	4	4	4	4	4	4	4
293	0		37	1		0	0	0	#NULL!	#NULL!	1	2	1	0	11	4	2	3	2	1	3	1	1	0	0	0	1	2565	1	2	3	3 bottles/day	4	4	4	4	4	4	4	4	5	3	4	4	4	5	4	5	5
367	0		40	2	pediatrician	1	0	4.5	0	1	0	1	0	#NULL!	#NULL!	4	2	4	3	1	3	1	1	1	1	0	1	4000	1	1	#NULL!		5	5	5	5	2	5	5	4	5	5	5	4	2	5	4	4	5
369	0		38	2	Atelier	0	1	4	1	1	0	1	0	#NULL!	#NULL!	4	2	3	2	1	2	1	1	1	0	0	2	3600	1	2	2	2 bottles/day, 30ml each, based on baby's need	5	5	4	5	4	5	5	1	5	5	5	5	1	5	2	2	2
62	0		40	1		0	0	0	#NULL!	#NULL!	0	1	0	#NULL!	#NULL!	4	2	4	3	1	3	0	1	1	0	0	1	3555	1	2	4		2	3	1	1	4	2	5	5	5	2	2	2	2	4	2	2	3
342	0		40	2	Account manager	1	0	8	1	1	0	1	0	#NULL!	#NULL!	4	2	4	3	1	3	1	1	1	1	0	1	3805	2	2	3	3 bottles/day	5	5	5	4	2	4	5	2	4	4	4	5	1	5	3	5	5
89	0		40	2	Banker	1	0	9	1	1	0	1	0	#NULL!	#NULL!	4	2	3	2	1	3	1	0	1	0	0	2	3425	2	2	7		5	5	5	5	4	5	5	2	5	5	4	5	1	5	5	5	5
209	0		39	1		0	0	0	#NULL!	#NULL!	1	2	1	0	18	4	2	3	2	1	2	1	0	0	1	0	2	3375	1	2	1	BOTTLE/DAY	5	5	4	4	4	4	4	4	4	4	4	4	4	4	4	5	4
325	0		40	2	case worker in UN	1	0	7	1	0	1	2	1	0.5	0	4	2	3	2	1	3	1	0	0	1	0	1	3515	1	2	5	4-5 bottles/day	5	2	5	5	5	5	2	5	5	4	4	5	5	4	4	4	5
206	0		40	2	secretory in aubmc	1	0	8	0	1	1	2	1	0	0.75	4	2	2	1	1	3	0	0	1	1	0	1	3525	2	2	2	2bottles at night	5	4	2	2	2	5	2	4	4	4	2	5	4	4	5	4	5
174	0		37	1		0	0	0	#NULL!	#NULL!	0	1	0	#NULL!	#NULL!	4	2	3	2	1	3	1	0	0	1	0	2	2890	2	2	8	7-8 bottles/day	5	5	4	4	4	5	5	1	4	3	4	4	2	4	4	4	5
171	0		38	2	freelancer	0	1	3	1	1	0	1	0	#NULL!	#NULL!	4	2	4	3	1	3	1	0	0	1	0	2	4235	1	1	#NULL!		5	5	5	5	4	5	5	2	5	3	4	5	4	5	4	5	5
172	0		36	2	nurse	1	0	8	0	1	0	1	0	#NULL!	#NULL!	4	2	3	2	1	3	1	0	0	1	0	1	2859	2	1	#NULL!		4	4	4	4	2	4	4	2	4	4	4	4	4	4	4	4	4
132	0		35	2	insurance	1	0	8	0	1	0	1	0	#NULL!	#NULL!	4	2	3	2	1	2	1	0	0	1	0	2	2405	1	1	#NULL!		5	5	2	4	2	5	4	1	5	4	4	5	1	4	4	5	4
207	0		39	2	professor of clinical science LU	0	1	4	0	1	1	2	1	1	23	4	2	4	3	1	2	1	1	1	1	0	1	3110	2	2	2	2 BOTTLES/DAY	5	5	5	5	2	5	5	2	5	5	3	5	1	5	4	4	4
152	0		39	2	teacher	0	1	1	0	1	0	1	0	#NULL!	#NULL!	4	2	3	2	1	3	1	0	1	0	0	2	2975	2	2	2	2 bottles/day	5	5	5	5	4	5	4	2	4	4	4	5	4	5	4	4	4
219	0		36	1		0	0	0	#NULL!	#NULL!	2	2	2	23	22	3	1	3	2	1	3	1	0	0	0	0	1	2835	1	2	2	2BOTTLES/DAY	5	5	4	5	5	5	5	5	5	4	5	5	5	5	4	4	4
317	0		37	2	manager	1	0	8	0	1	0	1	0	#NULL!	#NULL!	4	2	3	2	1	2	1	1	1	0	0	2	2465	1	2	1	1 bottle/day	5	5	4	5	5	2	2	4	5	5	4	5	1	4	5	5	5
198	0		40	1		0	0	0	#NULL!	#NULL!	0	1	0	#NULL!	#NULL!	4	2	3	2	1	2	1	0	0	1	0	2	3215	2	2	1	1 bottle/day	5	5	4	5	4	5	5	2	5	5	5	4	4	4	5	5	4
142	0		36	1		0	0	0	#NULL!	#NULL!	0	1	0	#NULL!	#NULL!	3	1	2	1	1	3	1	0	0	0	0	1	2970	2	2	1	1 BOTTLE/DAY	5	5	4	5	4	5	5	4	4	4	4	5	2	5	4	5	5
324	0		37	2	administration	1	0	8	1	1	0	1	0	#NULL!	#NULL!	4	2	3	2	1	1	1	1	0	0	0	2	3055	1	1	#NULL!		5	5	5	5	5	5	5	4	5	4	4	5	5	5	5	5	5
166	0		39	1		0	0	0	#NULL!	#NULL!	0	1	0	#NULL!	#NULL!	3	1	2	1	1	2	1	1	0	0	0	1	3510	2	1	#NULL!		5	5	5	5	5	4	5	2	5	4	4	5	1	5	5	5	5
230	0		39	1		0	0	0	#NULL!	#NULL!	3	2	3	1	3	4	2	3	2	1	3	0	0	0	1	0	1	3885	1	1	#NULL!		5	5	5	5	4	5	5	4	4	5	5	5	2	5	4	5	5
5	0		38	2	Professor	1	0	8	0	1	1	2	1	1	5	4	2	4	3	1	3	1	1	1	1	0	1	3095	1	2	2		4	4	5	4	4	5	4	3	5	5	5	5	4	4	3	5	3
248	0		38	2	teacher	1	0	8	0	1	0	1	0	#NULL!	#NULL!	4	2	3	2	1	3	1	1	1	1	0	2	2320	1	2	1	1bottle/day	4	5	5	5	2	4	4	2	4	4	4	3	1	4	4	4	4
151	0		39	2	CSO at a bank	1	0	9	0	1	0	1	0	#NULL!	#NULL!	4	2	3	2	1	3	1	1	0	0	0	1	2965	2	2	2	2 BOTTLES/DAY	5	5	5	5	5	5	5	2	5	4	4	5	1	5	5	5	5
255	0		36	1		0	0	0	#NULL!	#NULL!	2	2	2	0	8	4	2	2	1	1	2	1	1	0	1	0	1	3045	1	1	#NULL!		5	5	5	5	5	5	5	5	5	5	5	5	5	5	5	5	5
453	0		37	2	pediatrician	1	0	9	0	1	2	2	1	9	0	4	2	4	3	1	3	1	1	0	1	0	2	3700	2	2	3	baby is given 30-60ml after each feed	5	5	4	5	2	5	5	5	5	2	4	4	4	5	5	5	5
462	0		39	2	fransabank	1	0	8	0	0	0	1	0	#NULL!	#NULL!	4	2	3	2	1	3	1	0	0	0	0	1	3135	1	2	2	2bottles at night	5	5	3	4	5	5	4	2	5	5	4	4	4	4	4	5	5
82	0		40	1		0	0	0	#NULL!	#NULL!	0	1	0	#NULL!	#NULL!	4	2	3	2	1	3	1	0	1	1	0	1	3190	2	2	2		4	4	3	4	2	4	3	2	4	4	4	4	2	4	3	4	4
482	0		39	2	construction company	1	0	8	1	1	0	1	0	#NULL!	0	4	2	3	2	1	3	1	0	0	0	0	1	3400	1	2	2	2 bottles/day	5	5	4	5	4	5	5	2	5	5	5	5	4	5	4	5	5
125	0		37	2	Researcher	1	0	8	1	1	0	1	0	#NULL!	#NULL!	4	2	3	2	1	2	1	1	1	0	1	2	3075	2	2	1	1 bottle at night	4	4	4	4	4	4	4	2	4	4	4	4	2	4	4	4	4
110	0		36	1		0	0	0	#NULL!	#NULL!	0	1	0	#NULL!	#NULL!	4	2	4	3	1	3	1	0	1	1	0	1	2945	2	2	2	2 Bottles at night	5	4	4	4	2	4	4	2	4	4	3	4	1	5	4	4	2
479	0		39	2	with her husband	0	1	2	1	1	3	2	3	14	0	4	2	2	1	0	0	#NULL!	#NULL!	#NULL!	#NULL!	#NULL!	2	2970	1	2	2	2bottles/day	5	5	4	5	5	5	4	2	5	4	4	5	4	5	4	5	4
291	0		39	2	engineer	1	0	8	0	1	0	1	0	#NULL!	#NULL!	4	2	3	2	1	2	1	0	1	0	0	1	3590	1	1	#NULL!		5	5	4	4	4	5	5	2	5	3	4	5	4	5	5	5	5
269	0		39	1		0	0	0	#NULL!	#NULL!	0	1	0	#NULL!	#NULL!	4	2	3	2	1	3	1	1	0	0	0	2	3405	1	2	1	1 bottle/day	5	5	5	5	5	4	5	4	5	4	4	4	4	4	4	4	4
175	0		39	2	Banking	1	0	8	0	1	0	1	0	#NULL!	#NULL!	4	2	4	3	1	3	1	0	1	1	0	2	3705	2	2	1	1 bottle/day	5	4	4	4	4	5	5	2	4	4	3	4	2	5	4	4	4
144	0		39	2	owns a shop	1	0	8	1	1	0	1	0	#NULL!	#NULL!	3	1	3	2	1	3	1	0	1	0	0	2	3755	2	2	1	1 bottle/day	5	5	5	5	2	4	5	1	4	4	4	4	1	4	4	5	4
469	0		39	1		0	0	0	#NULL!	#NULL!	2	2	2	5	0	4	2	3	2	1	3	1	1	1	0	0	2	3600	2	2	6	6 bottles per 24hr	5	5	5	4	5	5	5	1	5	5	5	4	2	5	4	5	4
192	0		38	1		0	0	0	#NULL!	#NULL!	3	2	2	0	1.5	4	2	3	2	1	3	1	1	0	0	0	2	2910	1	2	2	2 bottles/day	5	4	5	5	5	5	5	5	5	5	4	5	5	5	5	5	4
304	0		38	2	sales rep	1	0	6	0	1	0	1	0	#NULL!	#NULL!	4	2	3	2	1	3	1	1	1	0	0	2	3150	1	2	1	1 bottle/day	4	5	4	4	4	4	4	2	5	4	4	4	4	2	2	4	4
296	0		37	1		0	0	0	#NULL!	#NULL!	0	1	0	#NULL!	#NULL!	4	2	4	3	1	2	0	1	0	1	0	2	3485	2	2	6	70 ML FORMULA WITH bf	5	5	4	4	2	5	5	2	5	4	4	5	1	4	5	5	4
351	0		37	2	Accountant	1	0	8	0	1	1	2	1	3	4	4	2	3	2	1	3	1	1	0	0	0	1	2940	1	2	5	4-5 bottles/day. 30ml each	5	5	5	5	5	5	5	4	5	5	5	5	1	5	4	5	5
215	0		36	2	clinic assisstant	1	0	9	0	1	1	2	1	0	0.5	4	2	3	2	1	2	0	0	0	1	0	1	2895	1	1	#NULL!		4	5	2	2	4	5	2	4	5	2	4	4	4	4	5	4	4
398	0		40	1		0	0	0	#NULL!	#NULL!	0	1	0	#NULL!	#NULL!	4	2	4	3	1	3	1	0	0	0	1	2	3990	1	1	#NULL!		5	5	5	5	2	5	5	2	5	5	5	5	1	5	3	5	5
201	0		39	2	plastic surgery resident	1	0	12	0	1	0	1	0	#NULL!	#NULL!	4	2	3	2	1	2	1	1	1	1	0	2	3235	1	2	5	5 bottles/day	4	5	3	4	5	5	4	1	5	4	4	5	1	5	5	5	4
40	0		38	1		0	0	0	#NULL!	#NULL!	2	2	2	0	3	4	2	3	2	1	3	1	1	1	1	0	2	2995	1	2	1		5	5	5	5	5	5	5	5	5	5	5	5	5	5	5	5	5
165	0		37	2	management	1	0	8	1	1	0	1	0	#NULL!	#NULL!	4	2	1	1	1	3	1	0	0	0	0	2	3770	1	2	4	4 bottles/day	5	5	2	5	4	5	5	4	5	5	5	5	4	5	5	5	5
444	0		39	2	Teacher at school	1	0	8	0	1	1	2	1	0	1.5	4	2	4	3	1	3	1	1	1	1	0	2	3270	2	2	4	4-5 bottles/day	3	3	4	4	5	4	4	2	3	1	4	3	3	4	3	3	1
85	0		36	2	Clerk	1	0	8	0	1	0	1	0	#NULL!	#NULL!	3	1	3	2	1	3	1	1	0	0	0	2	2835	1	2	4		5	4	4	4	4	5	2	2	5	4	4	5	5	4	4	5	4
182	0		39	2	math teacher	1	0	5	1	1	0	1	0	#NULL!	#NULL!	4	2	3	2	1	3	1	0	0	0	0	1	3180	2	1	#NULL!		5	5	5	5	2	4	5	2	4	4	4	5	2	4	4	4	5
225	0		38	2	student	0	1	4	0	1	0	1	0	#NULL!	#NULL!	4	2	3	2	1	2	1	1	0	1	0	1	3000	1	2	3	3 bottles/day	5	5	4	4	4	4	4	2	4	4	4	4	2	4	3	4	4
120	0		36	2	Banking	1	0	8	0	0	0	1	0	#NULL!	#NULL!	4	2	4	3	1	3	0	0	0	0	0	2	3115	2	2	3	3 bottles/day	5	5	3	2	4	5	3	5	5	5	2	3	5	5	5	4	5
268	0		37	2	proffesor at university	0	1	4	0	1	2	2	2	24	0	4	2	2	1	1	2	0	1	1	0	0	1	3620	1	2	3	3 bottles/day	5	5	4	4	4	5	5	2	4	4	4	5	2	5	5	5	5
161	0		40	1		0	0	0	#NULL!	#NULL!	2	2	2	0	1.5	4	2	2	1	1	3	1	0	0	0	0	1	3580	1	2	3	3 bottles/day	5	4	5	5	4	4	5	4	4	4	4	4	4	4	4	4	4
232	0		39	2	anaesthesia therapist	1	0	8	0	1	1	2	1	0	2.5	4	2	3	2	1	2	1	0	0	0	0	1	2955	1	2	2	2bottles/day	2	4	4	2	2	2	4	1	4	3	4	2	1	5	2	4	4
66	0		39	1		0	0	0	#NULL!	#NULL!	1	2	1	12	0	2	1	2	1	1	3	1	0	0	0	0	2	3825	2	1	#NULL!		5	5	4	5	4	4	5	2	5	4	5	5	3	5	4	5	5
258	0		40	1		0	0	0	#NULL!	#NULL!	1	2	1	24	0	2	1	1	1	1	2	1	1	1	0	0	1	3275	1	2	1	1 bottle only at night	4	4	4	5	4	4	4	4	4	4	4	5	4	4	4	5	4
173	0		40	1		0	0	0	#NULL!	#NULL!	2	2	2	21	0	4	2	2	1	1	2	1	0	0	0	0	1	3245	2	1	#NULL!		5	5	5	5	5	5	5	2	5	4	4	4	2	4	4	4	5
216	0		38	2	nursing	1	0	8	1	1	3	2	3	4	7	4	2	4	3	1	3	1	1	1	1	0	2	3125	2	1	#NULL!		5	5	5	5	4	5	5	2	5	4	4	5	4	5	5	5	5
238	0		40	1	shes studying medicine in canada	0	0	0	#NULL!	#NULL!	0	1	0	#NULL!	#NULL!	4	2	3	2	1	3	1	1	1	0	0	2	3680	2	2	5	5 bottles/day	5	5	5	5	5	5	5	5	5	5	5	5	5	5	5	5	5
81	0		39	2	Banker	1	0	9	0	1	0	1	0	#NULL!	#NULL!	4	2	4	3	1	3	1	0	0	1	0	1	2675	1	2	1		5	5	5	5	5	5	5	5	5	5	5	5	4	5	5	5	5
196	0		38	2	pharmacy doctor, ms specialty	1	0	8	0	0	1	2	1	0	0.25	4	2	3	2	1	2	1	1	1	0	0	2	3860	2	2	6	5-6 bottles/day	4	4	4	4	2	4	4	1	5	3	2	2	1	4	2	5	4
247	0		38	2	education program manager	1	0	8	1	1	0	1	0	#NULL!	#NULL!	4	2	4	3	1	3	1	0	0	1	0	2	4050	1	2	2	2bottles/day	5	5	4	5	4	5	5	2	5	3	5	5	2	5	4	5	4
122	0		38	2	student	0	1	3	1	0	0	1	0	#NULL!	#NULL!	4	2	2	1	1	2	0	0	1	0	0	2	3520	1	2	5	4-5 Bottles a day	3	4	4	4	2	4	4	4	5	4	4	4	2	4	2	4	4
234	0		38	2	Artist Assistant	1	0	8	0	1	0	1	0	#NULL!	#NULL!	4	2	3	2	1	3	1	1	1	0	0	1	3590	1	1	#NULL!		4	5	4	4	2	4	5	1	4	2	4	4	1	5	4	4	4
183	0		38	1		0	0	0	#NULL!	#NULL!	1	2	1	0	1	4	2	3	2	1	3	1	0	0	1	0	1	3185	1	2	4	3-4 bottles/day	5	5	4	4	5	5	4	4	5	4	4	4	4	3	5	4	4
147	0		39	1		0	0	0	#NULL!	#NULL!	0	1	0	#NULL!	#NULL!	4	2	2	1	1	3	1	0	0	0	0	1	3215	1	2	3	2-3 Bottles/day	5	4	4	4	4	4	4	2	5	4	4	4	2	4	4	4	4
290	0		39	2	teacher	1	0	6	0	1	1	2	1	9	0	4	2	3	2	1	2	1	0	1	0	0	1	3885	1	2	1	1 bottle per day	4	4	5	5	4	5	5	4	4	4	4	4	4	4	4	4	4
272	0		39	2	teacher	0	1	4	1	1	0	1	0	#NULL!	#NULL!	4	2	3	2	1	3	1	1	0	0	0	2	3330	2	2	1	1 bottle at night	5	5	4	5	5	5	5	1	4	5	4	5	5	5	5	5	5
245	0		40	1		0	0	0	#NULL!	#NULL!	0	1	0	#NULL!	#NULL!	3	1	3	2	1	3	1	1	0	0	0	1	3360	2	2	2	1-2 bottles/day	5	5	4	5	4	5	5	4	5	4	4	4	2	5	4	5	4
13	0		37	1		0	0	0	#NULL!	#NULL!	2	2	1	0	8	2	1	3	2	2	3	1	1	0	0	0	1	3960	2	2	1		5	5	3	5	3	5	5	3	5	5	5	5	1	5	3	5	5
2	0		38	2	Pharmacist	0	1	6	0	1	0	1	0	#NULL!	#NULL!	4	2	3	2	1	3	1	1	1	0	0	1	3070	1	3	6		4	4	4	4	2	5	5	2	4	3	3	4	1	5	5	4	4
242	0		39	2	statistician in the government	1	0	8	0	1	0	1	0	#NULL!	#NULL!	4	2	4	3	1	3	1	0	0	0	0	1	3705	2	2	4	4 bottles/day	5	5	5	4	2	4	4	2	4	3	4	4	1	5	4	5	5
45	0		38	2	Administrative assistant	1	0	7.5	0	0	1	2	0	#NULL!	#NULL!	4	2	3	2	1	3	1	1	0	0	0	1	2970	1	3	6		4	5	2	2	2	5	2	1	4	2	3	5	2	2	1	2	5
30	0		36	2	Makeup artist	1	0	8	0	0	0	1	0	#NULL!	#NULL!	4	2	3	2	1	3	1	0	0	0	0	2	2980	2	3	7		5	4	1	1	5	5	1	5	5	3	1	3	5	1	3	3	5
429	0		40	2	insurance company	1	0	8	0	0	1	2	0	#NULL!	#NULL!	4	2	4	3	1	3	1	1	0	1	0	2	3235	1	3	#NULL!		2	2	4	1	3	2	2	5	4	1	1	2	1	3	3	3	3
459	0		37	1	Freelancer	0	0	0	#NULL!	#NULL!	1	2	1	0	1	4	2	3	2	1	3	1	0	1	0	0	1	2970	1	2	6	5-6 bottles/day	5	5	3	3	2	5	3	1	5	3	3	3	1	5	3	2	5
323	0		40	2	nurse quality manager	1	0	8	0	1	1	2	1	0	1	4	2	3	2	1	2	1	0	0	1	0	1	4220	2	2	5	4-5 bottles/day 40-60l	3	5	5	5	5	5	5	1	4	5	4	2	2	5	2	4	5
481	0		39	2	Instructor	1	0	8	1	1	1	2	1	0	1	4	2	3	2	1	3	0	1	0	1	0	2	3645	2	3	#NULL!	Baby started only formula milk 2 days ago	3	5	2	2	3	1	4	1	4	3	1	1	1	1	1	3	1
16	0		37	2	Business owner	1	0	10	1	1	0	1	0	#NULL!	#NULL!	4	2	3	2	1	3	1	1	1	1	0	1	2905	2	2	8		4	4	4	4	3	4	4	1	4	4	2	4	1	4	4	4	4
387	0	didn't BF, ONLY 1DAY	40	2	university professor	0	1	3	0	0	0	1	0	#NULL!	#NULL!	4	2	3	2	1	3	1	0	0	0	0	1	2600	1	3	#NULL!		#NULL!	#NULL!	#NULL!	#NULL!	#NULL!	#NULL!	#NULL!	#NULL!	#NULL!	#NULL!	#NULL!	#NULL!	#NULL!	#NULL!	#NULL!	#NULL!	#NULL!
17	0		39	1		0	0	0	#NULL!	#NULL!	0	1	0	#NULL!	#NULL!	3	1	2	1	1	3	1	1	0	0	0	1	3210	1	2	7		4	4	5	5	4	5	5	2	4	4	4	5	3	5	5	4	4
57	0		38	1		0	0	0	#NULL!	#NULL!	0	1	0	#NULL!	#NULL!	4	2	3	2	1	3	1	1	0	0	0	2	3560	2	3	7		4	4	3	4	4	4	3	2	4	4	4	4	3	3	4	4	4
397	0		39	1		0	0	0	#NULL!	#NULL!	1	2	1	1	0	4	2	4	3	1	3	1	0	1	1	1	1	3300	2	2	1	1bottle/night	5	5	5	5	3	5	5	3	5	5	4	5	2	5	3	5	5
3	0		40	2	Inspector	1	0	7.5	0	1	1	2	1	0.5	1.3	4	2	3	2	1	3	1	1	1	1	0	1	3750	2	2	2		5	4	3	3	5	5	4	4	5	4	3	4	4	4	4	4	4
328	0		38	2	administrative CRI	1	0	8	0	1	1	2	1	0	0.3	4	2	3	2	1	2	1	1	0	0	0	2	3650	2	3	#NULL!		5	5	4	4	5	5	5	2	5	4	4	4	5	5	4	5	5
167	0		39	2	teacher	0	1	3	0	1	0	1	0	#NULL!	#NULL!	4	2	3	2	1	2	1	0	1	1	0	2	3345	2	2	6	5-6 bottles/day	5	5	2	2	5	5	1	4	5	4	2	3	4	1	5	4	5
358	0		38	2	English teacher	1	0	5	1	1	1	2	1	0	5	4	2	3	2	1	3	1	1	0	0	0	1	3530	2	3	#NULL!	breastfed 1 week only	5	4	5	5	5	5	5	2	5	1	4	5	5	5	5	5	1
386	0		36	1		0	0	0	#NULL!	#NULL!	1	2	1	0	2	4	2	4	3	1	3	0	0	0	0	1	1	3000	2	2	5	4-5 bottles/day	2	3	2	3	2	2	3	4	3	3	5	3	2	5	3	4	3
259	0		39	1		0	0	0	#NULL!	#NULL!	0	1	0	#NULL!	#NULL!	4	2	3	2	1	3	1	0	0	0	0	1	2585	2	2	3	2-3 BOTTLES/DAY	5	5	4	5	4	5	5	4	5	5	5	5	4	5	5	5	5
33	0		40	2	Banker	1	0	8	0	1	1	2	1	0	1	4	2	3	2	1	3	1	1	0	1	0	1	3735	2	3	7		3	4	3	3	4	4	3	2	2	4	3	4	2	3	2	3	3
168	0		38	1		0	0	0	#NULL!	#NULL!	1	2	0	#NULL!	#NULL!	4	2	4	3	1	1	0	1	0	1	0	2	3445	2	2	3	2-3 bottles/day	4	4	4	4	2	5	4	1	4	2	3	4	2	4	1	2	4
338	0		38	2	RA in orthodentist	1	0	9	0	1	0	1	0	#NULL!	#NULL!	4	2	3	2	1	2	1	0	0	0	0	2	2670	1	2	3	2-3 bottles/day	4	5	5	5	5	5	5	5	4	5	5	5	5	5	5	5	5
126	0		38	2	Teacher	1	0	5	0	1	1	2	0	#NULL!	#NULL!	4	2	3	2	1	3	1	0	0	1	0	2	3480	1	3	#NULL!		4	4	2	2	2	5	2	4	4	3	2	3	4	4	2	2	4
23	0		40	1		0	0	0	#NULL!	#NULL!	1	2	0	#NULL!	#NULL!	3	1	3	2	1	3	1	1	0	1	0	1	3300	1	2	7		4	4	4	4	3	4	4	2	4	4	4	4	2	4	3	4	4
100	0		38	2	Graphic designer	0	1	3	1	1	2	2	1	0	4	4	2	4	3	1	3	1	1	0	0	1	1	3485	2	3	#NULL!		2	5	3	3	2	4	2	1	4	2	4	2	1	2	4	5	3
154	0		38	2	accounting	0	1	4.5	1	1	1	2	1	0	0.5	4	2	4	3	1	3	1	0	0	0	0	1	3145	1	3	8	every 3 hours	4	4	4	4	2	4	4	2	4	3	2	4	2	4	4	4	4
9	0		38	2	Teacher	1	0	6	0	0	1	2	1	0	1	4	2	4	3	1	3	1	1	1	1	0	2	3170	2	2	4		3	4	1	2	2	2	2	2	3	2	3	3	2	2	2	2	1
377	0		39	1		0	0	0	#NULL!	#NULL!	1	2	1	0	6	4	2	4	3	1	2	1	0	0	0	0	1	4150	2	3	#NULL!	has a problem with BF (infection)	4	5	5	4	2	5	5	1	4	4	4	3	1	4	3	4	5
177	0		39	1		0	0	0	#NULL!	#NULL!	1	2	1	0	2	4	2	4	3	1	3	0	0	0	1	0	1	4100	2	2	4	3-4 bottles/day	5	5	4	4	4	4	4	1	5	4	4	5	1	4	3	5	4
202	0		37	2	NICU nurse	1	0	12	0	1	1	2	1	0	2	4	2	4	3	1	3	0	0	0	1	0	2	2905	1	3	#NULL!		2	4	2	2	1	2	4	4	5	2	2	2	4	1	4	1	2
42	0		38	1		0	0	0	#NULL!	#NULL!	2	2	2	1	0	3	1	3	2	1	3	1	1	1	1	0	1	2475	1	3	7		3	4	3	3	4	4	4	4	4	3	3	4	4	4	4	3	4
170	0		40	2	Interior Architect	1	0	8	0	1	0	1	0	#NULL!	#NULL!	4	2	3	2	1	3	1	0	0	0	0	2	3780	2	2	3	3bottles/day	5	5	5	5	4	5	4	2	5	4	4	5	2	5	5	4	5
274	0		39	2	pharmacist	1	0	8	0	1	0	1	0	#NULL!	#NULL!	4	2	3	2	1	2	1	0	1	0	0	2	2820	1	2	2	2 bottles/day	5	5	4	5	5	5	4	1	5	4	4	4	4	2	2	4	2
36	0		36	1		0	0	0	#NULL!	#NULL!	0	1	0	#NULL!	#NULL!	4	2	3	2	1	2	1	0	0	0	0	1	2170	1	3	7		5	5	2	2	5	5	5	3	4	3	3	3	3	3	5	5	4
340	0		38	2	HR manager	1	0	9	0	0	1	2	1	2	0.3	4	2	3	2	1	2	1	1	0	1	0	2	4595	2	3	#NULL!	12 days BF	4	5	2	2	4	4	2	1	4	4	4	4	2	5	2	2	4
483	0		38	2	doctor	1	0	6	1	1	2	2	2	1	2	4	2	4	3	1	2	1	0	0	0	0	2	3000	1	3	#NULL!		5	4	3	4	3	5	3	1	5	3	3	4	1	3	3	4	4
14	0		37	2	Teacher	1	0	6	0	0	2	2	2	0	3	4	2	3	2	1	3	0	1	1	1	0	2	2870	1	3	7		4	5	5	5	5	5	5	2	4	5	4	5	3	5	3	4	5
113	0		35	2	Pharmacist	1	0	8	0	0	2	2	1	0	2	4	2	3	2	1	3	1	0	0	1	0	1	3020	2	3	#NULL!	every 3 hours	4	5	2	4	2	2	2	1	4	2	4	2	4	2	2	2	2
1	0		38	2	Ministry of tourism	1	0	6	0	1	0	1	0	#NULL!	#NULL!	4	2	3	2	1	3	0	1	1	1	0	1	3215	1	3	8		5	5	5	5	4	5	5	4	5	4	4	5	4	5	5	4	5
176	0		38	2	human resources	1	0	9	1	1	0	1	0	#NULL!	#NULL!	4	2	3	2	1	3	1	0	0	0	0	1	2630	1	2	7	7 bottles/day	5	5	4	4	2	4	4	5	5	3	4	5	5	5	2	4	5
314	0		37	2	RN mount liban	1	0	8	0	0	2	2	2	0	0.5	4	2	3	2	1	3	1	0	0	0	0	2	2915	1	2	3	3 bottles/day	4	4	3	3	4	4	4	4	2	4	3	4	4	4	2	4	2
138	0		39	1		0	0	0	#NULL!	#NULL!	0	1	0	#NULL!	#NULL!	4	2	4	3	1	3	1	0	0	1	0	2	3520	1	2	4	4bottles/day	3	3	2	3	2	3	2	1	4	4	3	4	4	2	1	2	3
189	0		40	2	banking	1	0	6	0	1	0	1	0	#NULL!	#NULL!	4	2	3	2	1	3	1	1	0	0	0	2	3540	1	3	#NULL!		1	4	2	2	1	2	4	1	5	3	1	1	1	4	1	4	2
373	0		37	1		0	0	0	#NULL!	#NULL!	3	2	3	0	1	3	1	3	2	1	2	1	1	1	0	0	2	2780	2	2	2	2 bottles/day	5	5	3	3	4	4	4	4	4	4	4	4	4	3	4	5	4
465	0		39	2	RN	1	0	12	0	1	1	2	0	0	0	4	2	4	3	1	3	1	1	0	0	0	1	3900	2	3	#NULL!	Did not breastfeed at all	#NULL!	#NULL!	#NULL!	#NULL!	#NULL!	#NULL!	#NULL!	#NULL!	#NULL!	#NULL!	#NULL!	#NULL!	#NULL!	#NULL!	#NULL!	#NULL!	#NULL!
109	0		36	1		0	0	0	#NULL!	#NULL!	2	2	1	0	1	4	2	4	3	1	3	1	0	0	0	0	1	3220	2	2	#NULL!		4	5	4	4	2	4	3	1	4	4	3	4	1	4	2	4	3
344	0		40	2	Teller(Fransabank)	1	0	8	0	1	0	1	0	#NULL!	#NULL!	4	2	3	2	1	3	1	1	1	1	0	2	2970	1	2	6	6 bottles/day	5	5	5	5	5	5	5	2	5	5	5	5	5	5	5	5	5
187	0		40	2	Banking	1	0	9	0	0	0	1	0	#NULL!	#NULL!	4	2	3	2	1	3	1	1	0	0	0	2	3565	1	2	5	4-5 bottles/day	4	5	2	2	4	5	2	4	4	3	2	4	4	2	4	4	4
195	0		40	2	data entry operator	1	0	8	0	0	0	1	0	#NULL!	#NULL!	3	1	3	2	1	2	1	1	0	0	0	1	3255	1	3	#NULL!		5	5	4	4	2	5	5	1	5	4	2	5	4	4	5	5	5
273	0		37	2	teacher	1	0	7	0	1	1	2	0	#NULL!	#NULL!	4	2	3	2	1	2	1	1	0	0	0	2	2950	2	3	#NULL!		3	5	4	2	4	4	5	1	4	4	4	4	1	2	2	2	4
98	0		38	2	self-employed	1	0	7	1	1	1	2	0	#NULL!	#NULL!	3	1	3	2	1	3	1	0	0	0	0	2	3615	1	3	#NULL!		4	4	1	2	2	5	2	2	4	2	4	4	2	4	4	4	4
[truncated: 180 more columns]
